# Supplementary material for: Fast and robust estimate of bacterial genus novelty using the percentage of conserved proteins with unique matches (POCPu)
Source: PeerJ. 2025 Nov 14;13:e20259. doi: 10.7717/peerj.20259 (PMC12622232; doi:10.7717/peerj.20259)
Supplement: Supplemental Information 1 — The genomes included passed all criteria for our benchmark: if (1) the bacteria had a valid name according to the List of Prokaryotic names with Standing in Nomenclature and a representative genome was available, (2) they belonged to a family with at least two genera, and (3) to a genus with at least ten genomes. [file peerj-13-20259-s001.csv]

accession	benchmark_type	Domain	Phylum	Class	Order	Family	Genus	Species	num_seqs	sum_len	min_len	avg_len	max_len	genome_size
RS_GCF_000022025.1	All approaches	Bacteria	Actinomycetota	Actinomycetia	Actinomycetales	Micrococcaceae	Arthrobacter	Arthrobacter chlorophenolicus	4645	1487395	30	320.2	3533	4980870
RS_GCF_001457025.1	All approaches	Bacteria	Actinomycetota	Actinomycetia	Actinomycetales	Micrococcaceae	Arthrobacter	Arthrobacter enclensis	3882	1271401	32	327.5	1735	4226231
RS_GCF_900105535.1	All approaches	Bacteria	Actinomycetota	Actinomycetia	Actinomycetales	Micrococcaceae	Arthrobacter	Arthrobacter equi	4038	1332533	30	330	3531	4459178
RS_GCF_000238915.1	All approaches	Bacteria	Actinomycetota	Actinomycetia	Actinomycetales	Micrococcaceae	Arthrobacter	Arthrobacter globiformis	4545	1473827	23	324.3	2030	4954410
RS_GCF_022803015.1	All approaches	Bacteria	Actinomycetota	Actinomycetia	Actinomycetales	Micrococcaceae	Arthrobacter	Arthrobacter humicola	4270	1386623	28	324.7	1874	4716310
RS_GCF_014694315.1	All approaches	Bacteria	Actinomycetota	Actinomycetia	Actinomycetales	Micrococcaceae	Arthrobacter	Arthrobacter ipis	4126	1327217	30	321.7	2159	4504116
RS_GCF_014639275.1	All approaches	Bacteria	Actinomycetota	Actinomycetia	Actinomycetales	Micrococcaceae	Arthrobacter	Arthrobacter liuii	4734	1416661	23	299.3	2051	4820831
RS_GCF_003634095.1	All approaches	Bacteria	Actinomycetota	Actinomycetia	Actinomycetales	Micrococcaceae	Arthrobacter	Arthrobacter oryzae	3884	1273177	30	327.8	1826	4312407
RS_GCF_013314975.1	All approaches	Bacteria	Actinomycetota	Actinomycetia	Actinomycetales	Micrococcaceae	Arthrobacter	Arthrobacter oxydans	4385	1397859	22	318.8	2042	4689826
RS_GCF_017052465.1	All approaches	Bacteria	Actinomycetota	Actinomycetia	Actinomycetales	Micrococcaceae	Arthrobacter	Arthrobacter pascens	4450	1435385	20	322.6	2041	4810196
RS_GCF_000189535.1	All approaches	Bacteria	Actinomycetota	Actinomycetia	Actinomycetales	Micrococcaceae	Arthrobacter	Arthrobacter phenanthrenivorans	4246	1360013	30	320.3	2235	4535320
RS_GCF_014644495.1	All approaches	Bacteria	Actinomycetota	Actinomycetia	Actinomycetales	Micrococcaceae	Arthrobacter	Arthrobacter polychromogenes	4014	1310753	24	326.5	2240	4349807
RS_GCF_023062595.1	All approaches	Bacteria	Actinomycetota	Actinomycetia	Actinomycetales	Micrococcaceae	Arthrobacter	Arthrobacter rhizosphaerae	4682	1497609	20	319.9	2378	5022511
RS_GCF_001046895.1	All approaches	Bacteria	Actinomycetota	Actinomycetia	Actinomycetales	Micrococcaceae	Arthrobacter	Arthrobacter siccitolerans	4435	1417272	20	319.6	2033	4765168
RS_GCF_014712225.1	All approaches	Bacteria	Actinomycetota	Actinomycetia	Actinomycetales	Micrococcaceae	Arthrobacter	Arthrobacter sulfonivorans	4530	1462959	22	322.9	2434	4927723
RS_GCF_900609065.1	All approaches	Bacteria	Actinomycetota	Actinomycetia	Actinomycetales	Micrococcaceae	Arthrobacter	Arthrobacter ulcerisalmonis	3325	1059773	27	318.7	2090	3516484
RS_GCF_000286355.1	All approaches	Bacteria	Actinomycetota	Actinomycetia	Actinomycetales	Micrococcaceae	Kocuria	Kocuria atrinae	4072	926673	20	227.6	1682	3197170
RS_GCF_004136555.1	All approaches	Bacteria	Actinomycetota	Actinomycetia	Actinomycetales	Micrococcaceae	Kocuria	Kocuria carniphila	3055	1025049	22	335.5	2169	3422862
RS_GCF_008831305.1	All approaches	Bacteria	Actinomycetota	Actinomycetia	Actinomycetales	Micrococcaceae	Kocuria	Kocuria coralli	3022	1028906	20	340.5	1648	3428361
RS_GCF_014636775.1	All approaches	Bacteria	Actinomycetota	Actinomycetia	Actinomycetales	Micrococcaceae	Kocuria	Kocuria dechangensis	4152	1301394	22	313.4	1686	4463991
RS_GCF_001482365.1	All approaches	Bacteria	Actinomycetota	Actinomycetia	Actinomycetales	Micrococcaceae	Kocuria	Kocuria flava	3242	1072340	31	330.8	1668	3638342
GB_GCA_014652975.1	All approaches	Bacteria	Actinomycetota	Actinomycetia	Actinomycetales	Micrococcaceae	Kocuria	Kocuria marina	2513	825249	27	328.4	2082	2786137
RS_GCF_016907795.1	All approaches	Bacteria	Actinomycetota	Actinomycetia	Actinomycetales	Micrococcaceae	Kocuria	Kocuria palustris	2510	854174	33	340.3	1707	2897960
RS_GCF_003667225.1	All approaches	Bacteria	Actinomycetota	Actinomycetia	Actinomycetales	Micrococcaceae	Kocuria	Kocuria rhizophila	2363	802375	27	339.6	2182	2701536
RS_GCF_006094695.1	All approaches	Bacteria	Actinomycetota	Actinomycetia	Actinomycetales	Micrococcaceae	Kocuria	Kocuria rosea	3587	1171057	30	326.5	2190	3946651
RS_GCF_007681555.1	All approaches	Bacteria	Actinomycetota	Actinomycetia	Actinomycetales	Micrococcaceae	Kocuria	Kocuria salsicia	2714	904821	22	333.4	4854	3055793
RS_GCF_003797835.1	All approaches	Bacteria	Actinomycetota	Actinomycetia	Actinomycetales	Micrococcaceae	Kocuria	Kocuria soli	2644	888946	22	336.2	1975	2952089
RS_GCF_012163155.1	All approaches	Bacteria	Actinomycetota	Actinomycetia	Actinomycetales	Micrococcaceae	Kocuria	Kocuria subflava	2883	906383	20	314.4	1646	3026447
RS_GCF_001580365.1	All approaches	Bacteria	Actinomycetota	Actinomycetia	Actinomycetales	Micrococcaceae	Kocuria	Kocuria turfanensis	3830	1215914	31	317.5	2205	4159643
RS_GCF_003226895.2	All approaches	Bacteria	Actinomycetota	Actinomycetia	Actinomycetales	Micrococcaceae	Kocuria	Kocuria tytonis	2396	808363	30	337.4	1769	2723281
RS_GCF_006539885.1	All approaches	Bacteria	Actinomycetota	Actinomycetia	Actinomycetales	Micrococcaceae	Kocuria	Kocuria varians	2480	846443	28	341.3	4681	2843576
RS_GCF_000421745.1	All approaches	Bacteria	Actinomycetota	Actinomycetia	Actinomycetales	Micrococcaceae	Nesterenkonia	Nesterenkonia alba	2367	789848	22	333.7	3585	2591866
RS_GCF_009758175.1	All approaches	Bacteria	Actinomycetota	Actinomycetia	Actinomycetales	Micrococcaceae	Nesterenkonia	Nesterenkonia alkaliphila	3102	1009501	21	325.4	2089	3318774
RS_GCF_004364585.1	All approaches	Bacteria	Actinomycetota	Actinomycetia	Actinomycetales	Micrococcaceae	Nesterenkonia	Nesterenkonia aurantiaca	2668	885976	24	332.1	1635	2948026
RS_GCF_014642675.1	All approaches	Bacteria	Actinomycetota	Actinomycetia	Actinomycetales	Micrococcaceae	Nesterenkonia	Nesterenkonia cremea	2823	935529	21	331.4	3580	3083458
RS_GCF_010119385.1	All approaches	Bacteria	Actinomycetota	Actinomycetia	Actinomycetales	Micrococcaceae	Nesterenkonia	Nesterenkonia haasae	3243	1049633	22	323.7	1839	3434649
RS_GCF_009467795.1	All approaches	Bacteria	Actinomycetota	Actinomycetia	Actinomycetales	Micrococcaceae	Nesterenkonia	Nesterenkonia halophila	1916	653220	24	340.9	1622	2188008
RS_GCF_014874065.1	All approaches	Bacteria	Actinomycetota	Actinomycetia	Actinomycetales	Micrococcaceae	Nesterenkonia	Nesterenkonia halotolerans	2690	896284	31	333.2	3583	2966101
RS_GCF_017876395.1	All approaches	Bacteria	Actinomycetota	Actinomycetia	Actinomycetales	Micrococcaceae	Nesterenkonia	Nesterenkonia lacusekhoensis	2607	832675	31	319.4	1662	2742649
RS_GCF_014873955.1	All approaches	Bacteria	Actinomycetota	Actinomycetia	Actinomycetales	Micrococcaceae	Nesterenkonia	Nesterenkonia lutea	2649	893190	29	337.2	1613	2958123
RS_GCF_000455245.1	All approaches	Bacteria	Actinomycetota	Actinomycetia	Actinomycetales	Micrococcaceae	Nesterenkonia	Nesterenkonia massiliensis	2512	794513	25	316.3	2344	2672431
RS_GCF_003600155.1	All approaches	Bacteria	Actinomycetota	Actinomycetia	Actinomycetales	Micrococcaceae	Nesterenkonia	Nesterenkonia muleiensis	3461	1110042	23	320.7	3480	3676111
RS_GCF_003595215.1	All approaches	Bacteria	Actinomycetota	Actinomycetia	Actinomycetales	Micrococcaceae	Nesterenkonia	Nesterenkonia natronophila	2324	778206	32	334.9	2203	2524489
RS_GCF_019575955.1	All approaches	Bacteria	Actinomycetota	Actinomycetia	Actinomycetales	Micrococcaceae	Nesterenkonia	Nesterenkonia pannonica	4747	745152	30	157	993	2699453
RS_GCF_007994735.1	All approaches	Bacteria	Actinomycetota	Actinomycetia	Actinomycetales	Micrococcaceae	Nesterenkonia	Nesterenkonia populi	2360	778895	31	330	1590	2551278
RS_GCF_005771525.1	All approaches	Bacteria	Actinomycetota	Actinomycetia	Actinomycetales	Micrococcaceae	Nesterenkonia	Nesterenkonia salmonea	3175	1007196	22	317.2	1789	3283708
RS_GCF_013410215.1	All approaches	Bacteria	Actinomycetota	Actinomycetia	Actinomycetales	Micrococcaceae	Nesterenkonia	Nesterenkonia sandarakina	2731	905905	30	331.7	3575	3017448
RS_GCF_012641515.1	All approaches	Bacteria	Actinomycetota	Actinomycetia	Actinomycetales	Micrococcaceae	Nesterenkonia	Nesterenkonia sedimenti	2958	953214	28	322.2	1829	3113995
RS_GCF_005771565.1	All approaches	Bacteria	Actinomycetota	Actinomycetia	Actinomycetales	Micrococcaceae	Nesterenkonia	Nesterenkonia sphaerica	2648	851489	20	321.6	2203	2791466
RS_GCF_013410745.1	All approaches	Bacteria	Actinomycetota	Actinomycetia	Actinomycetales	Micrococcaceae	Nesterenkonia	Nesterenkonia xinjiangensis	3132	1082290	30	345.6	1633	3569370
RS_GCF_013410755.1	All approaches	Bacteria	Actinomycetota	Actinomycetia	Streptosporangiales	Streptosporangiaceae	Nocardiopsis	Nocardiopsis aegyptia	6105	1994508	30	326.7	9842	6909152
RS_GCF_000341225.1	All approaches	Bacteria	Actinomycetota	Actinomycetia	Streptosporangiales	Streptosporangiaceae	Nocardiopsis	Nocardiopsis alba	5157	1690449	20	327.8	3822	5820411
RS_GCF_012396365.1	All approaches	Bacteria	Actinomycetota	Actinomycetia	Streptosporangiales	Streptosporangiaceae	Nocardiopsis	Nocardiopsis alborubida	6301	2036007	20	323.1	7673	7158456
RS_GCF_014203695.1	All approaches	Bacteria	Actinomycetota	Actinomycetia	Streptosporangiales	Streptosporangiaceae	Nocardiopsis	Nocardiopsis algeriensis	4179	1379363	28	330.1	4223	4812129
RS_GCF_000341005.1	All approaches	Bacteria	Actinomycetota	Actinomycetia	Streptosporangiales	Streptosporangiaceae	Nocardiopsis	Nocardiopsis alkaliphila	4787	1491899	21	311.7	2695	5209552
RS_GCF_014892575.1	All approaches	Bacteria	Actinomycetota	Actinomycetia	Streptosporangiales	Streptosporangiaceae	Nocardiopsis	Nocardiopsis coralli	5549	1859244	25	335.1	3438	6398852
RS_GCF_000092985.1	All approaches	Bacteria	Actinomycetota	Actinomycetia	Streptosporangiales	Streptosporangiaceae	Nocardiopsis	Nocardiopsis dassonvillei	5559	1851367	30	333	7423	6543312
RS_GCF_024134545.1	All approaches	Bacteria	Actinomycetota	Actinomycetia	Streptosporangiales	Streptosporangiaceae	Nocardiopsis	Nocardiopsis exhalans	6808	2168173	30	318.5	3664	7597621
RS_GCF_900141985.1	All approaches	Bacteria	Actinomycetota	Actinomycetia	Streptosporangiales	Streptosporangiaceae	Nocardiopsis	Nocardiopsis flavescens	6221	2052889	23	330	7760	7172933
RS_GCF_000341085.1	All approaches	Bacteria	Actinomycetota	Actinomycetia	Streptosporangiales	Streptosporangiaceae	Nocardiopsis	Nocardiopsis ganjiahuensis	6451	2118680	20	328.4	4662	7352287
RS_GCF_000341065.1	All approaches	Bacteria	Actinomycetota	Actinomycetia	Streptosporangiales	Streptosporangiaceae	Nocardiopsis	Nocardiopsis halotolerans	5760	1783444	21	309.6	4674	6263929
RS_GCF_000340965.1	All approaches	Bacteria	Actinomycetota	Actinomycetia	Streptosporangiales	Streptosporangiaceae	Nocardiopsis	Nocardiopsis kunsanensis	4663	1525255	22	327.1	6338	5312089
RS_GCF_001570765.1	All approaches	Bacteria	Actinomycetota	Actinomycetia	Streptosporangiales	Streptosporangiaceae	Nocardiopsis	Nocardiopsis listeri	5074	1649646	27	325.1	6548	5685516
RS_GCF_000341125.1	All approaches	Bacteria	Actinomycetota	Actinomycetia	Streptosporangiales	Streptosporangiaceae	Nocardiopsis	Nocardiopsis lucentensis	6461	1826481	20	282.7	3535	6325274
RS_GCF_014201115.1	All approaches	Bacteria	Actinomycetota	Actinomycetia	Streptosporangiales	Streptosporangiaceae	Nocardiopsis	Nocardiopsis metallicus	6883	2216348	30	322	4569	7776555
RS_GCF_000341265.1	All approaches	Bacteria	Actinomycetota	Actinomycetia	Streptosporangiales	Streptosporangiaceae	Nocardiopsis	Nocardiopsis prasina	5422	1731894	20	319.4	3971	5998803
RS_GCF_008638365.1	All approaches	Bacteria	Actinomycetota	Actinomycetia	Streptosporangiales	Streptosporangiaceae	Nocardiopsis	Nocardiopsis quinghaiensis	5186	1691518	24	326.2	3076	5915607
RS_GCF_000341025.1	All approaches	Bacteria	Actinomycetota	Actinomycetia	Streptosporangiales	Streptosporangiaceae	Nocardiopsis	Nocardiopsis salina	5414	1670687	22	308.6	2926	5808301
GB_GCA_008638415.1	All approaches	Bacteria	Actinomycetota	Actinomycetia	Streptosporangiales	Streptosporangiaceae	Nocardiopsis	Nocardiopsis sinuspersici	5364	1748026	24	325.9	3486	6145370
RS_GCF_014651695.1	All approaches	Bacteria	Actinomycetota	Actinomycetia	Streptosporangiales	Streptosporangiaceae	Nocardiopsis	Nocardiopsis terrae	5169	1728288	30	334.4	4769	6005868
RS_GCF_000341145.1	All approaches	Bacteria	Actinomycetota	Actinomycetia	Streptosporangiales	Streptosporangiaceae	Nocardiopsis	Nocardiopsis xinjiangensis	4733	1529960	20	323.3	4203	5330432
RS_GCF_014873535.1	All approaches	Bacteria	Actinomycetota	Actinomycetia	Streptosporangiales	Streptosporangiaceae	Nonomuraea	Nonomuraea africana	9200	2868042	30	311.7	5243	9694534
RS_GCF_014873145.1	All approaches	Bacteria	Actinomycetota	Actinomycetia	Streptosporangiales	Streptosporangiaceae	Nonomuraea	Nonomuraea angiospora	11883	3908645	30	328.9	9135	13093168
RS_GCF_013283785.1	All approaches	Bacteria	Actinomycetota	Actinomycetia	Streptosporangiales	Streptosporangiaceae	Nonomuraea	Nonomuraea antri	11150	3488877	20	312.9	2866	11667904
RS_GCF_003236395.1	All approaches	Bacteria	Actinomycetota	Actinomycetia	Streptosporangiales	Streptosporangiaceae	Nonomuraea	Nonomuraea aridisoli	9865	2939406	21	298	2228	9868672
RS_GCF_020215705.1	All approaches	Bacteria	Actinomycetota	Actinomycetia	Streptosporangiales	Streptosporangiaceae	Nonomuraea	Nonomuraea aurantiaca	11213	3506540	22	312.7	7913	11847238
RS_GCF_005893125.1	All approaches	Bacteria	Actinomycetota	Actinomycetia	Streptosporangiales	Streptosporangiaceae	Nonomuraea	Nonomuraea basaltis	14266	4198340	21	294.3	3981	14334648
RS_GCF_000725485.1	All approaches	Bacteria	Actinomycetota	Actinomycetia	Streptosporangiales	Streptosporangiaceae	Nonomuraea	Nonomuraea candida	10216	3246658	21	317.8	3885	11006208
RS_GCF_014646355.1	All approaches	Bacteria	Actinomycetota	Actinomycetia	Streptosporangiales	Streptosporangiaceae	Nonomuraea	Nonomuraea cavernae	7689	2434436	20	316.6	6863	8123920
RS_GCF_019396325.1	All approaches	Bacteria	Actinomycetota	Actinomycetia	Streptosporangiales	Streptosporangiaceae	Nonomuraea	Nonomuraea ceibae	9926	3107477	20	313.1	3675	10309590
RS_GCF_019397265.1	All approaches	Bacteria	Actinomycetota	Actinomycetia	Streptosporangiales	Streptosporangiaceae	Nonomuraea	Nonomuraea coxensis	8428	2748170	30	326.1	4082	9073954
RS_GCF_015645445.1	All approaches	Bacteria	Actinomycetota	Actinomycetia	Streptosporangiales	Streptosporangiaceae	Nonomuraea	Nonomuraea cypriaca	11187	3417564	20	305.5	3292	11548603
RS_GCF_004348685.1	All approaches	Bacteria	Actinomycetota	Actinomycetia	Streptosporangiales	Streptosporangiaceae	Nonomuraea	Nonomuraea deserti	10236	3171196	21	309.8	7688	10694046
RS_GCF_014195505.1	All approaches	Bacteria	Actinomycetota	Actinomycetia	Streptosporangiales	Streptosporangiaceae	Nonomuraea	Nonomuraea dietziae	9788	3035506	30	310.1	5059	10244150
RS_GCF_014203235.1	All approaches	Bacteria	Actinomycetota	Actinomycetia	Streptosporangiales	Streptosporangiaceae	Nonomuraea	Nonomuraea endophytica	10625	3472926	25	326.9	4163	11471676
RS_GCF_003001935.1	All approaches	Bacteria	Actinomycetota	Actinomycetia	Streptosporangiales	Streptosporangiaceae	Nonomuraea	Nonomuraea fuscirosea	11286	3603789	21	319.3	3749	12180574
RS_GCF_020215645.1	All approaches	Bacteria	Actinomycetota	Actinomycetia	Streptosporangiales	Streptosporangiaceae	Nonomuraea	Nonomuraea gerenzanensis	11109	3644564	26	328.1	5209	12066052
RS_GCF_014646515.1	All approaches	Bacteria	Actinomycetota	Actinomycetia	Streptosporangiales	Streptosporangiaceae	Nonomuraea	Nonomuraea glycinis	9022	2895922	30	321	3653	9635644
RS_GCF_019396345.1	All approaches	Bacteria	Actinomycetota	Actinomycetia	Streptosporangiales	Streptosporangiaceae	Nonomuraea	Nonomuraea guangzhouensis	12718	4117331	20	323.7	7163	13673866
RS_GCF_019396385.1	All approaches	Bacteria	Actinomycetota	Actinomycetia	Streptosporangiales	Streptosporangiaceae	Nonomuraea	Nonomuraea harbinensis	8829	2850446	20	322.9	7471	9393786
RS_GCF_002850745.1	All approaches	Bacteria	Actinomycetota	Actinomycetia	Streptosporangiales	Streptosporangiaceae	Nonomuraea	Nonomuraea indica	7681	2480027	23	322.9	3619	8289263
RS_GCF_014204795.1	All approaches	Bacteria	Actinomycetota	Actinomycetia	Streptosporangiales	Streptosporangiaceae	Nonomuraea	Nonomuraea jabiensis	11920	3923049	30	329.1	9142	13173116
RS_GCF_900099965.1	All approaches	Bacteria	Actinomycetota	Actinomycetia	Streptosporangiales	Streptosporangiaceae	Nonomuraea	Nonomuraea jiangxiensis	10825	3488223	27	322.2	5398	11811824
RS_GCF_003313395.1	All approaches	Bacteria	Actinomycetota	Actinomycetia	Streptosporangiales	Streptosporangiaceae	Nonomuraea	Nonomuraea lactucae	8962	2572861	22	287.1	2582	8673472
RS_GCF_004348345.1	All approaches	Bacteria	Actinomycetota	Actinomycetia	Streptosporangiales	Streptosporangiaceae	Nonomuraea	Nonomuraea longispora	8837	2741733	20	310.3	6064	9164341
RS_GCF_900100395.1	All approaches	Bacteria	Actinomycetota	Actinomycetia	Streptosporangiales	Streptosporangiaceae	Nonomuraea	Nonomuraea maritima	7908	2457833	20	310.8	3111	8267594
RS_GCF_013363975.1	All approaches	Bacteria	Actinomycetota	Actinomycetia	Streptosporangiales	Streptosporangiaceae	Nonomuraea	Nonomuraea montanisoli	8963	2915901	24	325.3	3529	9762852
RS_GCF_014207745.1	All approaches	Bacteria	Actinomycetota	Actinomycetia	Streptosporangiales	Streptosporangiaceae	Nonomuraea	Nonomuraea muscovyensis	8609	2735040	30	317.7	4243	9231644
RS_GCF_006334985.2	All approaches	Bacteria	Actinomycetota	Actinomycetia	Streptosporangiales	Streptosporangiaceae	Nonomuraea	Nonomuraea phyllanthi	10141	3298191	25	325.2	6061	11027144
RS_GCF_004011505.1	All approaches	Bacteria	Actinomycetota	Actinomycetia	Streptosporangiales	Streptosporangiaceae	Nonomuraea	Nonomuraea polychroma	10771	3406464	30	316.3	4647	11519774
RS_GCF_900109355.1	All approaches	Bacteria	Actinomycetota	Actinomycetia	Streptosporangiales	Streptosporangiaceae	Nonomuraea	Nonomuraea pusilla	8546	2747355	22	321.5	3144	9204326
RS_GCF_013363995.1	All approaches	Bacteria	Actinomycetota	Actinomycetia	Streptosporangiales	Streptosporangiaceae	Nonomuraea	Nonomuraea rhodomycinica	8847	2871241	22	324.5	3246	9611123
RS_GCF_024172185.1	All approaches	Bacteria	Actinomycetota	Actinomycetia	Streptosporangiales	Streptosporangiaceae	Nonomuraea	Nonomuraea roseoviolacea	8995	2916622	30	324.2	3555	9752649
RS_GCF_014207985.1	All approaches	Bacteria	Actinomycetota	Actinomycetia	Streptosporangiales	Streptosporangiaceae	Nonomuraea	Nonomuraea rubra	11908	3883285	30	326.1	3680	12876814
RS_GCF_900108335.1	All approaches	Bacteria	Actinomycetota	Actinomycetia	Streptosporangiales	Streptosporangiaceae	Nonomuraea	Nonomuraea solani	12118	3992316	23	329.5	4146	13236837
RS_GCF_013761175.1	All approaches	Bacteria	Actinomycetota	Actinomycetia	Streptosporangiales	Streptosporangiaceae	Nonomuraea	Nonomuraea soli	9258	3120615	23	337.1	9127	10086809
RS_GCF_014648435.1	All approaches	Bacteria	Actinomycetota	Actinomycetia	Streptosporangiales	Streptosporangiaceae	Nonomuraea	Nonomuraea spiralis	10664	3461447	22	324.6	6712	11470535
RS_GCF_004348995.1	All approaches	Bacteria	Actinomycetota	Actinomycetia	Streptosporangiales	Streptosporangiaceae	Nonomuraea	Nonomuraea terrae	9655	2879483	21	298.2	2444	9687995
RS_GCF_024172165.1	All approaches	Bacteria	Actinomycetota	Actinomycetia	Streptosporangiales	Streptosporangiaceae	Nonomuraea	Nonomuraea thailandensis	12620	4113007	30	325.9	6352	13765184
RS_GCF_005889735.1	All approaches	Bacteria	Actinomycetota	Actinomycetia	Streptosporangiales	Streptosporangiaceae	Nonomuraea	Nonomuraea turkmeniaca	11149	3358522	20	301.2	3513	11350886
RS_GCF_009760925.1	All approaches	Bacteria	Actinomycetota	Actinomycetia	Streptosporangiales	Streptosporangiaceae	Nonomuraea	Nonomuraea typhae	10714	3471607	21	324	4455	11388961
RS_GCF_900111685.1	All approaches	Bacteria	Actinomycetota	Actinomycetia	Streptosporangiales	Streptosporangiaceae	Nonomuraea	Nonomuraea wenchangensis	9575	3051051	22	318.6	5135	10051191
RS_GCF_005889725.1	All approaches	Bacteria	Actinomycetota	Actinomycetia	Streptosporangiales	Streptosporangiaceae	Nonomuraea	Nonomuraea zeae	12692	4058110	20	319.7	4931	13613686
RS_GCF_014203795.1	All approaches	Bacteria	Actinomycetota	Actinomycetia	Streptosporangiales	Streptosporangiaceae	Streptosporangium	Streptosporangium album	8559	2609893	29	304.9	10410	9022456
RS_GCF_000721075.1	All approaches	Bacteria	Actinomycetota	Actinomycetia	Streptosporangiales	Streptosporangiaceae	Streptosporangium	Streptosporangium amethystogenes	8715	2739521	22	314.3	3896	9441077
RS_GCF_014204985.1	All approaches	Bacteria	Actinomycetota	Actinomycetia	Streptosporangiales	Streptosporangiaceae	Streptosporangium	Streptosporangium becharense	6803	2267895	30	333.4	5345	7824014
RS_GCF_900113865.1	All approaches	Bacteria	Actinomycetota	Actinomycetia	Streptosporangiales	Streptosporangiaceae	Streptosporangium	Streptosporangium canum	8519	2698850	22	316.8	3623	9273799
RS_GCF_002149035.1	All approaches	Bacteria	Actinomycetota	Actinomycetia	Streptosporangiales	Streptosporangiaceae	Streptosporangium	Streptosporangium minutum	8940	2776346	21	310.6	3874	9581188
RS_GCF_014648055.1	All approaches	Bacteria	Actinomycetota	Actinomycetia	Streptosporangiales	Streptosporangiaceae	Streptosporangium	Streptosporangium pseudovulgare	7669	2489067	23	324.6	4514	8586701
RS_GCF_000024865.1	All approaches	Bacteria	Actinomycetota	Actinomycetia	Streptosporangiales	Streptosporangiaceae	Streptosporangium	Streptosporangium roseum	9229	2998507	27	324.9	7542	10369518
RS_GCF_014203715.1	All approaches	Bacteria	Actinomycetota	Actinomycetia	Streptosporangiales	Streptosporangiaceae	Streptosporangium	Streptosporangium saharense	7985	2532454	21	317.2	6387	8496112
RS_GCF_013409935.1	All approaches	Bacteria	Actinomycetota	Actinomycetia	Streptosporangiales	Streptosporangiaceae	Streptosporangium	Streptosporangium sandarakinum	6805	2214725	30	325.5	5100	7647619
RS_GCF_900188345.1	All approaches	Bacteria	Actinomycetota	Actinomycetia	Streptosporangiales	Streptosporangiaceae	Streptosporangium	Streptosporangium subroseum	9667	3081629	22	318.8	7892	10782574
RS_GCF_014654615.1	All approaches	Bacteria	Actinomycetota	Actinomycetia	Streptosporangiales	Streptosporangiaceae	Streptosporangium	Streptosporangium violaceochromogenes	5843	1811273	22	310	5249	6265008
RS_GCF_016909015.1	All approaches	Bacteria	Bacillota	Bacilli	Bacillales_D	Amphibacillaceae	Gracilibacillus	Gracilibacillus alcaliphilus	4777	1431795	20	299.7	2155	5175195
RS_GCF_000521485.1	All approaches	Bacteria	Bacillota	Bacilli	Bacillales_D	Amphibacillaceae	Gracilibacillus	Gracilibacillus boraciitolerans	4600	1023129	20	222.4	1372	3651580
RS_GCF_003176895.1	All approaches	Bacteria	Bacillota	Bacilli	Bacillales_D	Amphibacillaceae	Gracilibacillus	Gracilibacillus dipsosauri	4038	1227537	30	304	2922	4186855
RS_GCF_000359605.1	All approaches	Bacteria	Bacillota	Bacilli	Bacillales_D	Amphibacillaceae	Gracilibacillus	Gracilibacillus halophilus	3168	883236	25	278.8	2312	3034425
RS_GCF_014206945.1	All approaches	Bacteria	Bacillota	Bacilli	Bacillales_D	Amphibacillaceae	Gracilibacillus	Gracilibacillus halotolerans	3205	974837	29	304.2	2585	3393295
RS_GCF_900143085.1	All approaches	Bacteria	Bacillota	Bacilli	Bacillales_D	Amphibacillaceae	Gracilibacillus	Gracilibacillus kekensis	3728	1126463	30	302.2	2739	3981756
RS_GCF_000377765.1	All approaches	Bacteria	Bacillota	Bacilli	Bacillales_D	Amphibacillaceae	Gracilibacillus	Gracilibacillus lacisalsi	4278	1258738	21	294.2	1961	4409254
RS_GCF_001458115.1	All approaches	Bacteria	Bacillota	Bacilli	Bacillales_D	Amphibacillaceae	Gracilibacillus	Gracilibacillus massiliensis	3839	1189935	30	310	2429	4207226
RS_GCF_900114645.1	All approaches	Bacteria	Bacillota	Bacilli	Bacillales_D	Amphibacillaceae	Gracilibacillus	Gracilibacillus orientalis	4314	1308364	32	303.3	3191	4611824
RS_GCF_009498735.1	All approaches	Bacteria	Bacillota	Bacilli	Bacillales_D	Amphibacillaceae	Gracilibacillus	Gracilibacillus oryzae	4602	1323671	31	287.6	2323	4634286
RS_GCF_009650095.1	All approaches	Bacteria	Bacillota	Bacilli	Bacillales_D	Amphibacillaceae	Gracilibacillus	Gracilibacillus salitolerans	4716	1443536	30	306.1	2242	5088110
RS_GCF_017599345.1	All approaches	Bacteria	Bacillota	Bacilli	Bacillales_D	Amphibacillaceae	Gracilibacillus	Gracilibacillus suaedae	4350	1315917	20	302.5	2101	4648302
RS_GCF_900086715.1	All approaches	Bacteria	Bacillota	Bacilli	Bacillales_D	Amphibacillaceae	Gracilibacillus	Gracilibacillus timonensis	4336	1276941	24	294.5	3079	4547476
RS_GCF_900111195.1	All approaches	Bacteria	Bacillota	Bacilli	Bacillales_D	Amphibacillaceae	Gracilibacillus	Gracilibacillus ureilyticus	4011	1181654	31	294.6	2312	4071593
RS_GCF_021556485.1	All approaches	Bacteria	Bacillota	Bacilli	Bacillales_D	Amphibacillaceae	Oceanobacillus	Oceanobacillus alkalisoli	3665	1034886	20	282.4	3577	3731975
RS_GCF_003369575.1	All approaches	Bacteria	Bacillota	Bacilli	Bacillales_D	Amphibacillaceae	Oceanobacillus	Oceanobacillus arenosus	3983	1114246	26	279.8	1854	4051086
RS_GCF_003628445.1	All approaches	Bacteria	Bacillota	Bacilli	Bacillales_D	Amphibacillaceae	Oceanobacillus	Oceanobacillus bengalensis	3915	1122355	20	286.7	1771	4041242
RS_GCF_019037185.1	All approaches	Bacteria	Bacillota	Bacilli	Bacillales_D	Amphibacillaceae	Oceanobacillus	Oceanobacillus caeni	3519	988892	22	281	1431	3569995
RS_GCF_003369565.1	All approaches	Bacteria	Bacillota	Bacilli	Bacillales_D	Amphibacillaceae	Oceanobacillus	Oceanobacillus chungangensis	3882	1084486	20	279.4	1852	4010023
RS_GCF_001618145.1	All approaches	Bacteria	Bacillota	Bacilli	Bacillales_D	Amphibacillaceae	Oceanobacillus	Oceanobacillus damuensis	3956	1136653	25	287.3	1843	4118836
RS_GCF_003628505.1	All approaches	Bacteria	Bacillota	Bacilli	Bacillales_D	Amphibacillaceae	Oceanobacillus	Oceanobacillus halophilus	3841	1122597	22	292.3	1745	4081470
RS_GCF_000011245.1	All approaches	Bacteria	Bacillota	Bacilli	Bacillales_D	Amphibacillaceae	Oceanobacillus	Oceanobacillus iheyensis	3554	1026935	30	289	2370	3630528
RS_GCF_014647195.1	All approaches	Bacteria	Bacillota	Bacilli	Bacillales_D	Amphibacillaceae	Oceanobacillus	Oceanobacillus indicireducens	3851	1068867	23	277.6	3175	3871950
RS_GCF_000340475.1	All approaches	Bacteria	Bacillota	Bacilli	Bacillales_D	Amphibacillaceae	Oceanobacillus	Oceanobacillus kimchii	3798	1090692	30	287.2	2369	3830781
RS_GCF_023715655.1	All approaches	Bacteria	Bacillota	Bacilli	Bacillales_D	Amphibacillaceae	Oceanobacillus	Oceanobacillus luteolus	4029	1137332	23	282.3	2001	4009121
RS_GCF_014645515.1	All approaches	Bacteria	Bacillota	Bacilli	Bacillales_D	Amphibacillaceae	Oceanobacillus	Oceanobacillus neutriphilus	5266	1511348	20	287	2476	5443335
RS_GCF_000821065.1	All approaches	Bacteria	Bacillota	Bacilli	Bacillales_D	Amphibacillaceae	Oceanobacillus	Oceanobacillus oncorhynchi	4428	1284002	30	290	2687	4608004
RS_GCF_003665065.1	All approaches	Bacteria	Bacillota	Bacilli	Bacillales_D	Amphibacillaceae	Oceanobacillus	Oceanobacillus piezotolerans	3873	1092515	30	282.1	1850	3987417
RS_GCF_008304605.1	All approaches	Bacteria	Bacillota	Bacilli	Bacillales_D	Amphibacillaceae	Oceanobacillus	Oceanobacillus polygoni	4370	1275497	26	291.9	2385	4536877
RS_GCF_003515705.1	All approaches	Bacteria	Bacillota	Bacilli	Bacillales_D	Amphibacillaceae	Oceanobacillus	Oceanobacillus profundus	4644	1336360	30	287.8	2385	4778684
RS_GCF_002153375.1	All approaches	Bacteria	Bacillota	Bacilli	Bacillales_D	Amphibacillaceae	Oceanobacillus	Oceanobacillus rekensis	3717	1051381	30	282.9	1636	3865100
RS_GCF_009733865.1	All approaches	Bacteria	Bacillota	Bacilli	Bacillales_D	Amphibacillaceae	Oceanobacillus	Oceanobacillus salinisoli	4075	1148756	21	281.9	1725	4319553
RS_GCF_007991515.1	All approaches	Bacteria	Bacillota	Bacilli	Bacillales_D	Amphibacillaceae	Oceanobacillus	Oceanobacillus sojae	4660	1354225	30	290.6	2593	4829268
RS_GCF_003352005.1	All approaches	Bacteria	Bacillota	Bacilli	Bacillales_D	Amphibacillaceae	Oceanobacillus	Oceanobacillus zhaokaii	3910	1105159	30	282.6	1852	4103611
RS_GCF_001281175.1	All approaches	Bacteria	Bacillota	Bacilli	Lactobacillales	Lactobacillaceae	Apilactobacillus	Apilactobacillus apinorum	1318	428314	29	325	8294	1460240
RS_GCF_023380225.1	All approaches	Bacteria	Bacillota	Bacilli	Lactobacillales	Lactobacillaceae	Apilactobacillus	Apilactobacillus apisilvae	1516	461122	31	304.2	3372	1550949
RS_GCF_003627035.1	All approaches	Bacteria	Bacillota	Bacilli	Lactobacillales	Lactobacillaceae	Apilactobacillus	Apilactobacillus bombintestini	1167	380303	39	325.9	5477	1289211
RS_GCF_001281265.1	All approaches	Bacteria	Bacillota	Bacilli	Lactobacillales	Lactobacillaceae	Apilactobacillus	Apilactobacillus kunkeei	1357	456907	31	336.7	8343	1515712
RS_GCF_002993975.1	All approaches	Bacteria	Bacillota	Bacilli	Lactobacillales	Lactobacillaceae	Apilactobacillus	Apilactobacillus micheneri	1471	433301	27	294.6	3562	1462173
RS_GCF_016861915.1	All approaches	Bacteria	Bacillota	Bacilli	Lactobacillales	Lactobacillaceae	Apilactobacillus	Apilactobacillus nanyangensis	1356	450030	31	331.9	8287	1504698
RS_GCF_001435995.1	All approaches	Bacteria	Bacillota	Bacilli	Lactobacillales	Lactobacillaceae	Apilactobacillus	Apilactobacillus ozensis	1457	443548	24	304.4	5910	1479955
RS_GCF_002994005.1	All approaches	Bacteria	Bacillota	Bacilli	Lactobacillales	Lactobacillaceae	Apilactobacillus	Apilactobacillus quenuiae	1534	468417	32	305.4	3885	1575214
RS_GCF_002993965.1	All approaches	Bacteria	Bacillota	Bacilli	Lactobacillales	Lactobacillaceae	Apilactobacillus	Apilactobacillus timberlakei	1562	461372	20	295.4	3457	1542971
RS_GCF_019656235.1	All approaches	Bacteria	Bacillota	Bacilli	Lactobacillales	Lactobacillaceae	Apilactobacillus	Apilactobacillus xinyiensis	1449	432504	28	298.5	1683	1453633
RS_GCF_019656215.1	All approaches	Bacteria	Bacillota	Bacilli	Lactobacillales	Lactobacillaceae	Apilactobacillus	Apilactobacillus zhangqiuensis	1308	436103	31	333.4	8350	1445942
RS_GCF_002849895.1	All approaches	Bacteria	Bacillota	Bacilli	Lactobacillales	Lactobacillaceae	Companilactobacillus	Companilactobacillus alimentarius	2309	707959	26	306.6	3403	2401923
RS_GCF_001971585.1	All approaches	Bacteria	Bacillota	Bacilli	Lactobacillales	Lactobacillaceae	Companilactobacillus	Companilactobacillus allii	2510	753617	33	300.2	2045	2534178
RS_GCF_003946605.1	All approaches	Bacteria	Bacillota	Bacilli	Lactobacillales	Lactobacillaceae	Companilactobacillus	Companilactobacillus baiquanensis	2155	668562	23	310.2	1608	2237367
RS_GCF_009764355.1	All approaches	Bacteria	Bacillota	Bacilli	Lactobacillales	Lactobacillaceae	Companilactobacillus	Companilactobacillus bobalius	3722	1070865	24	287.7	3167	3699578
RS_GCF_001434585.1	All approaches	Bacteria	Bacillota	Bacilli	Lactobacillales	Lactobacillaceae	Companilactobacillus	Companilactobacillus crustorum	2190	647646	25	295.7	1492	2219511
RS_GCF_002706745.1	All approaches	Bacteria	Bacillota	Bacilli	Lactobacillales	Lactobacillaceae	Companilactobacillus	Companilactobacillus farciminis	2505	754932	33	301.4	1851	2551839
RS_GCF_005405305.1	All approaches	Bacteria	Bacillota	Bacilli	Lactobacillales	Lactobacillaceae	Companilactobacillus	Companilactobacillus formosensis	2377	737504	33	310.3	1739	2470738
RS_GCF_003946325.1	All approaches	Bacteria	Bacillota	Bacilli	Lactobacillales	Lactobacillaceae	Companilactobacillus	Companilactobacillus furfuricola	2569	744670	21	289.9	5432	2644344
RS_GCF_001435505.1	All approaches	Bacteria	Bacillota	Bacilli	Lactobacillales	Lactobacillaceae	Companilactobacillus	Companilactobacillus futsaii	2523	743023	21	294.5	1614	2518380
RS_GCF_001050475.1	All approaches	Bacteria	Bacillota	Bacilli	Lactobacillales	Lactobacillaceae	Companilactobacillus	Companilactobacillus ginsenosidimutans	2564	752421	31	293.5	3651	2590556
RS_GCF_009600985.1	All approaches	Bacteria	Bacillota	Bacilli	Lactobacillales	Lactobacillaceae	Companilactobacillus	Companilactobacillus halodurans	2925	828737	20	283.3	1531	2844764
RS_GCF_000831645.3	All approaches	Bacteria	Bacillota	Bacilli	Lactobacillales	Lactobacillaceae	Companilactobacillus	Companilactobacillus heilongjiangensis	2491	767505	32	308.1	3141	2790548
RS_GCF_005404815.1	All approaches	Bacteria	Bacillota	Bacilli	Lactobacillales	Lactobacillaceae	Companilactobacillus	Companilactobacillus huachuanensis	2801	827961	22	295.6	1800	3023058
RS_GCF_003946555.1	All approaches	Bacteria	Bacillota	Bacilli	Lactobacillales	Lactobacillaceae	Companilactobacillus	Companilactobacillus hulinensis	2485	770641	31	310.1	3384	2632694
RS_GCF_003946015.1	All approaches	Bacteria	Bacillota	Bacilli	Lactobacillales	Lactobacillaceae	Companilactobacillus	Companilactobacillus insicii	2433	757459	26	311.3	2426	2536116
RS_GCF_003946575.1	All approaches	Bacteria	Bacillota	Bacilli	Lactobacillales	Lactobacillaceae	Companilactobacillus	Companilactobacillus jidongensis	2675	812044	27	303.6	1774	2707861
RS_GCF_003946625.1	All approaches	Bacteria	Bacillota	Bacilli	Lactobacillales	Lactobacillaceae	Companilactobacillus	Companilactobacillus kedongensis	2188	667915	26	305.3	2421	2272157
RS_GCF_003946205.1	All approaches	Bacteria	Bacillota	Bacilli	Lactobacillales	Lactobacillaceae	Companilactobacillus	Companilactobacillus keshanensis	2243	682447	22	304.3	2156	2301243
RS_GCF_001438805.1	All approaches	Bacteria	Bacillota	Bacilli	Lactobacillales	Lactobacillaceae	Companilactobacillus	Companilactobacillus kimchiensis	2600	786240	22	302.4	1699	2698724
RS_GCF_001435445.1	All approaches	Bacteria	Bacillota	Bacilli	Lactobacillales	Lactobacillaceae	Companilactobacillus	Companilactobacillus kimchii	2636	814514	31	309	3540	2746576
RS_GCF_004117915.1	All approaches	Bacteria	Bacillota	Bacilli	Lactobacillales	Lactobacillaceae	Companilactobacillus	Companilactobacillus metriopterae	1542	457167	31	296.5	2328	1500957
RS_GCF_001434275.1	All approaches	Bacteria	Bacillota	Bacilli	Lactobacillales	Lactobacillaceae	Companilactobacillus	Companilactobacillus mindensis	2236	668867	29	299.1	1642	2336411
RS_GCF_003946505.1	All approaches	Bacteria	Bacillota	Bacilli	Lactobacillales	Lactobacillaceae	Companilactobacillus	Companilactobacillus mishanensis	2258	689258	23	305.3	8088	2348649
RS_GCF_003967595.1	All approaches	Bacteria	Bacillota	Bacilli	Lactobacillales	Lactobacillaceae	Companilactobacillus	Companilactobacillus musae	2281	690558	26	302.7	1434	2357792
RS_GCF_001435815.1	All approaches	Bacteria	Bacillota	Bacilli	Lactobacillales	Lactobacillaceae	Companilactobacillus	Companilactobacillus nantensis	2788	829641	30	297.6	2068	2914395
RS_GCF_000615905.1	All approaches	Bacteria	Bacillota	Bacilli	Lactobacillales	Lactobacillaceae	Companilactobacillus	Companilactobacillus nodensis	2873	798580	26	278	1774	2678542
RS_GCF_002872255.1	All approaches	Bacteria	Bacillota	Bacilli	Lactobacillales	Lactobacillaceae	Companilactobacillus	Companilactobacillus nuruki	2567	762815	25	297.2	1764	2582291
RS_GCF_014058425.1	All approaches	Bacteria	Bacillota	Bacilli	Lactobacillales	Lactobacillaceae	Companilactobacillus	Companilactobacillus pabuli	2386	735911	32	308.4	1980	2497143
RS_GCF_001434985.1	All approaches	Bacteria	Bacillota	Bacilli	Lactobacillales	Lactobacillaceae	Companilactobacillus	Companilactobacillus paralimentarius	2497	746718	26	299	3079	2548273
RS_GCF_004745525.1	All approaches	Bacteria	Bacillota	Bacilli	Lactobacillales	Lactobacillaceae	Companilactobacillus	Companilactobacillus suantsaicola	2465	748093	30	303.5	3986	2601643
RS_GCF_001434665.1	All approaches	Bacteria	Bacillota	Bacilli	Lactobacillales	Lactobacillaceae	Companilactobacillus	Companilactobacillus tucceti	2122	643725	31	303.4	2418	2173857
RS_GCF_001434295.1	All approaches	Bacteria	Bacillota	Bacilli	Lactobacillales	Lactobacillaceae	Companilactobacillus	Companilactobacillus versmoldensis	2343	701612	22	299.5	2984	2373204
RS_GCF_003606365.2	All approaches	Bacteria	Bacillota	Bacilli	Lactobacillales	Lactobacillaceae	Companilactobacillus	Companilactobacillus zhachilii	2537	748991	30	295.2	2836	2714973
RS_GCF_003946515.1	All approaches	Bacteria	Bacillota	Bacilli	Lactobacillales	Lactobacillaceae	Companilactobacillus	Companilactobacillus zhongbaensis	2522	735211	23	291.5	3225	2644863
RS_GCF_013407595.1	All approaches	Bacteria	Bacillota	Bacilli	Lactobacillales	Lactobacillaceae	Lacticaseibacillus	Lacticaseibacillus absianus	2680	832156	31	310.5	3140	2843141
RS_GCF_003946165.1	All approaches	Bacteria	Bacillota	Bacilli	Lactobacillales	Lactobacillaceae	Lacticaseibacillus	Lacticaseibacillus baoqingensis	2754	838009	21	304.3	2853	2864583
RS_GCF_001436115.1	All approaches	Bacteria	Bacillota	Bacilli	Lactobacillales	Lactobacillaceae	Lacticaseibacillus	Lacticaseibacillus brantae	1904	581558	31	305.4	4353	1929842
RS_GCF_001311195.1	All approaches	Bacteria	Bacillota	Bacilli	Lactobacillales	Lactobacillaceae	Lacticaseibacillus	Lacticaseibacillus camelliae	3401	727961	22	214	1372	2542116
RS_GCF_000829055.1	All approaches	Bacteria	Bacillota	Bacilli	Lactobacillales	Lactobacillaceae	Lacticaseibacillus	Lacticaseibacillus casei	2906	840795	31	289.3	2457	2952961
RS_GCF_004123795.1	All approaches	Bacteria	Bacillota	Bacilli	Lactobacillales	Lactobacillaceae	Lacticaseibacillus	Lacticaseibacillus chiayiensis	2858	817545	27	286.1	2162	2872085
RS_GCF_003946115.1	All approaches	Bacteria	Bacillota	Bacilli	Lactobacillales	Lactobacillaceae	Lacticaseibacillus	Lacticaseibacillus daqingensis	2617	791537	31	302.5	3132	2738087
RS_GCF_003946465.1	All approaches	Bacteria	Bacillota	Bacilli	Lactobacillales	Lactobacillaceae	Lacticaseibacillus	Lacticaseibacillus hegangensis	2423	734971	20	303.3	3261	2501322
RS_GCF_004010095.1	All approaches	Bacteria	Bacillota	Bacilli	Lactobacillales	Lactobacillaceae	Lacticaseibacillus	Lacticaseibacillus hulanensis	2161	655907	21	303.5	3403	2355647
RS_GCF_003946485.1	All approaches	Bacteria	Bacillota	Bacilli	Lactobacillales	Lactobacillaceae	Lacticaseibacillus	Lacticaseibacillus jixianensis	2236	709657	35	317.4	2915	2468902
RS_GCF_001435035.1	All approaches	Bacteria	Bacillota	Bacilli	Lactobacillales	Lactobacillaceae	Lacticaseibacillus	Lacticaseibacillus manihotivorans	3180	889045	21	279.6	2960	3125880
RS_GCF_016861785.1	All approaches	Bacteria	Bacillota	Bacilli	Lactobacillales	Lactobacillaceae	Lacticaseibacillus	Lacticaseibacillus mingshuiensis	2518	776647	21	308.4	3140	2756195
RS_GCF_001434705.1	All approaches	Bacteria	Bacillota	Bacilli	Lactobacillales	Lactobacillaceae	Lacticaseibacillus	Lacticaseibacillus nasuensis	2156	679948	30	315.4	2405	2280237
RS_GCF_001311175.1	All approaches	Bacteria	Bacillota	Bacilli	Lactobacillales	Lactobacillaceae	Lacticaseibacillus	Lacticaseibacillus pantheris	3096	684279	20	221	1761	2530740
RS_GCF_000829035.1	All approaches	Bacteria	Bacillota	Bacilli	Lactobacillales	Lactobacillaceae	Lacticaseibacillus	Lacticaseibacillus paracasei	2962	856259	30	289.1	2268	3017804
RS_GCF_003946305.1	All approaches	Bacteria	Bacillota	Bacilli	Lactobacillales	Lactobacillaceae	Lacticaseibacillus	Lacticaseibacillus porcinae	2681	817273	21	304.8	4702	2838071
RS_GCF_900636965.1	All approaches	Bacteria	Bacillota	Bacilli	Lactobacillales	Lactobacillaceae	Lacticaseibacillus	Lacticaseibacillus rhamnosus	2765	849341	30	307.2	3475	2988387
RS_GCF_001311785.1	All approaches	Bacteria	Bacillota	Bacilli	Lactobacillales	Lactobacillaceae	Lacticaseibacillus	Lacticaseibacillus saniviri	3345	696571	21	208.2	1555	2420749
RS_GCF_001436225.1	All approaches	Bacteria	Bacillota	Bacilli	Lactobacillales	Lactobacillaceae	Lacticaseibacillus	Lacticaseibacillus sharpeae	2356	700775	31	297.4	2561	2444304
RS_GCF_003946025.1	All approaches	Bacteria	Bacillota	Bacilli	Lactobacillales	Lactobacillaceae	Lacticaseibacillus	Lacticaseibacillus songhuajiangensis	2397	731892	20	305.3	4937	2605895
RS_GCF_003946175.1	All approaches	Bacteria	Bacillota	Bacilli	Lactobacillales	Lactobacillaceae	Lacticaseibacillus	Lacticaseibacillus suibinensis	2516	749163	21	297.8	1946	2560295
RS_GCF_016861845.1	All approaches	Bacteria	Bacillota	Bacilli	Lactobacillales	Lactobacillaceae	Lacticaseibacillus	Lacticaseibacillus suilingensis	2595	791465	21	305	2191	2705176
RS_GCF_001312865.1	All approaches	Bacteria	Bacillota	Bacilli	Lactobacillales	Lactobacillaceae	Lacticaseibacillus	Lacticaseibacillus thailandensis	2545	580701	27	228.2	1440	2062475
RS_GCF_003946405.1	All approaches	Bacteria	Bacillota	Bacilli	Lactobacillales	Lactobacillaceae	Lacticaseibacillus	Lacticaseibacillus yichunensis	2321	724578	21	312.2	1817	2558704
RS_GCF_000260435.1	All approaches	Bacteria	Bacillota	Bacilli	Lactobacillales	Lactobacillaceae	Lacticaseibacillus	Lacticaseibacillus zeae	3017	889647	23	294.9	5363	3110326
RS_GCF_009687905.1	All approaches	Bacteria	Bacillota	Bacilli	Lactobacillales	Lactobacillaceae	Lacticaseibacillus	Lacticaseibacillus zhaodongensis	2219	685508	30	308.9	2659	2444625
RS_GCF_005405005.1	All approaches	Bacteria	Bacillota	Bacilli	Lactobacillales	Lactobacillaceae	Lactiplantibacillus	Lactiplantibacillus daoliensis	2424	747107	24	308.2	1925	2632925
RS_GCF_005405085.1	All approaches	Bacteria	Bacillota	Bacilli	Lactobacillales	Lactobacillaceae	Lactiplantibacillus	Lactiplantibacillus daowaiensis	2748	830557	29	302.2	2647	2851257
RS_GCF_005405105.1	All approaches	Bacteria	Bacillota	Bacilli	Lactobacillales	Lactobacillaceae	Lactiplantibacillus	Lactiplantibacillus dongliensis	2894	868424	24	300.1	2854	3107413
RS_GCF_000498955.2	All approaches	Bacteria	Bacillota	Bacilli	Lactobacillales	Lactobacillaceae	Lactiplantibacillus	Lactiplantibacillus fabifermentans	3171	901023	22	284.1	2146	3279100
RS_GCF_003885105.1	All approaches	Bacteria	Bacillota	Bacilli	Lactobacillales	Lactobacillaceae	Lactiplantibacillus	Lactiplantibacillus garii	2818	845674	20	300.1	2738	2972201
RS_GCF_001039045.1	All approaches	Bacteria	Bacillota	Bacilli	Lactobacillales	Lactobacillaceae	Lactiplantibacillus	Lactiplantibacillus herbarum	2811	818012	32	291	2962	2899876
RS_GCF_005405425.1	All approaches	Bacteria	Bacillota	Bacilli	Lactobacillales	Lactobacillaceae	Lactiplantibacillus	Lactiplantibacillus modestisalitolerans	2486	774126	21	311.4	3753	2749234
RS_GCF_005405385.1	All approaches	Bacteria	Bacillota	Bacilli	Lactobacillales	Lactobacillaceae	Lactiplantibacillus	Lactiplantibacillus mudanjiangensis	3233	939189	25	290.5	2080	3289607
RS_GCF_005405065.1	All approaches	Bacteria	Bacillota	Bacilli	Lactobacillales	Lactobacillaceae	Lactiplantibacillus	Lactiplantibacillus nangangensis	2771	823031	31	297	2760	2901270
RS_GCF_003641145.1	All approaches	Bacteria	Bacillota	Bacilli	Lactobacillales	Lactobacillaceae	Lactiplantibacillus	Lactiplantibacillus paraplantarum	3226	935961	30	290.1	4148	3368529
RS_GCF_003641185.1	All approaches	Bacteria	Bacillota	Bacilli	Lactobacillales	Lactobacillaceae	Lactiplantibacillus	Lactiplantibacillus pentosus	3310	986671	31	298.1	3522	3671373
RS_GCF_005404945.1	All approaches	Bacteria	Bacillota	Bacilli	Lactobacillales	Lactobacillaceae	Lactiplantibacillus	Lactiplantibacillus pingfangensis	2685	814170	30	303.2	2074	2895555
RS_GCF_005405405.1	All approaches	Bacteria	Bacillota	Bacilli	Lactobacillales	Lactobacillaceae	Lactiplantibacillus	Lactiplantibacillus plajomi	2650	787005	25	297	2191	2762064
RS_GCF_014131735.1	All approaches	Bacteria	Bacillota	Bacilli	Lactobacillales	Lactobacillaceae	Lactiplantibacillus	Lactiplantibacillus plantarum	3034	907951	30	299.3	2897	3250154
RS_GCF_005405125.1	All approaches	Bacteria	Bacillota	Bacilli	Lactobacillales	Lactobacillaceae	Lactiplantibacillus	Lactiplantibacillus songbeiensis	2776	840352	30	302.7	2705	3030001
RS_GCF_001438845.1	All approaches	Bacteria	Bacillota	Bacilli	Lactobacillales	Lactobacillaceae	Lactiplantibacillus	Lactiplantibacillus xiangfangensis	2809	842755	22	300	3427	2989578
RS_GCF_001436775.1	All approaches	Bacteria	Bacillota	Bacilli	Lactobacillales	Lactobacillaceae	Lactobacillus	Lactobacillus acetotolerans	1558	470768	27	302.2	2398	1585076
RS_GCF_001591845.1	All approaches	Bacteria	Bacillota	Bacilli	Lactobacillales	Lactobacillaceae	Lactobacillus	Lactobacillus acidophilus	1880	582574	31	309.9	4327	1955274
RS_GCF_000178475.1	All approaches	Bacteria	Bacillota	Bacilli	Lactobacillales	Lactobacillaceae	Lactobacillus	Lactobacillus amylolyticus	1605	451355	21	281.2	1436	1540806
RS_GCF_002706375.1	All approaches	Bacteria	Bacillota	Bacilli	Lactobacillales	Lactobacillaceae	Lactobacillus	Lactobacillus amylovorus	2198	633547	30	288.2	1436	2172769
RS_GCF_002837055.1	All approaches	Bacteria	Bacillota	Bacilli	Lactobacillales	Lactobacillaceae	Lactobacillus	Lactobacillus apis	1558	471570	25	302.7	3400	1588648
RS_GCF_900112665.1	All approaches	Bacteria	Bacillota	Bacilli	Lactobacillales	Lactobacillaceae	Lactobacillus	Lactobacillus bombicola	1613	490673	30	304.2	5618	1675906
RS_GCF_017874575.1	All approaches	Bacteria	Bacillota	Bacilli	Lactobacillales	Lactobacillaceae	Lactobacillus	Lactobacillus colini	2144	663738	30	309.6	1974	2222530
RS_GCF_018327645.1	All approaches	Bacteria	Bacillota	Bacilli	Lactobacillales	Lactobacillaceae	Lactobacillus	Lactobacillus corticis	1748	540354	22	309.1	3002	1805525
RS_GCF_018987235.1	All approaches	Bacteria	Bacillota	Bacilli	Lactobacillales	Lactobacillaceae	Lactobacillus	Lactobacillus crispatus	2166	657903	30	303.7	3979	2239089
RS_GCF_001433875.1	All approaches	Bacteria	Bacillota	Bacilli	Lactobacillales	Lactobacillaceae	Lactobacillus	Lactobacillus delbrueckii	1825	497327	23	272.5	1903	1748504
RS_GCF_001434815.1	All approaches	Bacteria	Bacillota	Bacilli	Lactobacillales	Lactobacillaceae	Lactobacillus	Lactobacillus equicursoris	1958	598883	21	305.9	2043	2052598
RS_GCF_001434975.1	All approaches	Bacteria	Bacillota	Bacilli	Lactobacillales	Lactobacillaceae	Lactobacillus	Lactobacillus gallinarum	1963	569817	22	290.3	2012	1937187
RS_GCF_000014425.1	All approaches	Bacteria	Bacillota	Bacilli	Lactobacillales	Lactobacillaceae	Lactobacillus	Lactobacillus gasseri	1808	565547	30	312.8	3681	1894360
RS_GCF_000296855.1	All approaches	Bacteria	Bacillota	Bacilli	Lactobacillales	Lactobacillaceae	Lactobacillus	Lactobacillus gigeriorum	1933	570869	20	295.3	2198	1927182
RS_GCF_000615445.1	All approaches	Bacteria	Bacillota	Bacilli	Lactobacillales	Lactobacillaceae	Lactobacillus	Lactobacillus hamsteri	1836	543469	30	296	4524	1826493
RS_GCF_000970855.1	All approaches	Bacteria	Bacillota	Bacilli	Lactobacillales	Lactobacillaceae	Lactobacillus	Lactobacillus helsingborgensis	1829	583535	32	319	4658	2020254
RS_GCF_000160855.1	All approaches	Bacteria	Bacillota	Bacilli	Lactobacillales	Lactobacillaceae	Lactobacillus	Lactobacillus helveticus	1977	518264	24	262.1	1626	2020582
RS_GCF_000296835.1	All approaches	Bacteria	Bacillota	Bacilli	Lactobacillales	Lactobacillaceae	Lactobacillus	Lactobacillus hominis	1897	581784	24	306.7	3619	1928135
RS_GCF_019972815.1	All approaches	Bacteria	Bacillota	Bacilli	Lactobacillales	Lactobacillaceae	Lactobacillus	Lactobacillus huangpiensis	1827	557077	24	304.9	3644	1901853
RS_GCF_000160875.1	All approaches	Bacteria	Bacillota	Bacilli	Lactobacillales	Lactobacillaceae	Lactobacillus	Lactobacillus iners	1196	380673	31	318.3	3794	1277649
RS_GCF_024397795.1	All approaches	Bacteria	Bacillota	Bacilli	Lactobacillales	Lactobacillaceae	Lactobacillus	Lactobacillus intestinalis	1864	603174	26	323.6	4381	2038712
RS_GCF_001436455.1	All approaches	Bacteria	Bacillota	Bacilli	Lactobacillales	Lactobacillaceae	Lactobacillus	Lactobacillus jensenii	1521	488472	24	321.2	7979	1610627
RS_GCF_000159355.1	All approaches	Bacteria	Bacillota	Bacilli	Lactobacillales	Lactobacillaceae	Lactobacillus	Lactobacillus johnsonii	1785	523451	31	293.2	1545	1780499
RS_GCF_001434335.1	All approaches	Bacteria	Bacillota	Bacilli	Lactobacillales	Lactobacillaceae	Lactobacillus	Lactobacillus kalixensis	1974	619074	20	313.6	2587	2078190
RS_GCF_900103655.1	All approaches	Bacteria	Bacillota	Bacilli	Lactobacillales	Lactobacillaceae	Lactobacillus	Lactobacillus kefiranofaciens	2403	671180	22	279.3	2012	2281952
RS_GCF_000615285.1	All approaches	Bacteria	Bacillota	Bacilli	Lactobacillales	Lactobacillaceae	Lactobacillus	Lactobacillus kitasatonis	2062	562440	31	272.8	1981	1902496
RS_GCF_000967195.1	All approaches	Bacteria	Bacillota	Bacilli	Lactobacillales	Lactobacillaceae	Lactobacillus	Lactobacillus kullabergensis	1946	612084	30	314.5	4659	2118378
RS_GCF_019972835.1	All approaches	Bacteria	Bacillota	Bacilli	Lactobacillales	Lactobacillaceae	Lactobacillus	Lactobacillus laiwuensis	1905	603376	22	316.7	4660	2053477
RS_GCF_013346935.1	All approaches	Bacteria	Bacillota	Bacilli	Lactobacillales	Lactobacillaceae	Lactobacillus	Lactobacillus melliventris	1881	593208	25	315.4	3641	2014626
RS_GCF_007095465.1	All approaches	Bacteria	Bacillota	Bacilli	Lactobacillales	Lactobacillaceae	Lactobacillus	Lactobacillus mulieris	1495	504199	30	337.3	9776	1661396
RS_GCF_016587775.1	All approaches	Bacteria	Bacillota	Bacilli	Lactobacillales	Lactobacillaceae	Lactobacillus	Lactobacillus nasalidis	2669	682718	22	255.8	1957	2328194
RS_GCF_019469265.1	All approaches	Bacteria	Bacillota	Bacilli	Lactobacillales	Lactobacillaceae	Lactobacillus	Lactobacillus panisapium	2020	640587	30	317.1	5554	2188116
RS_GCF_003584685.1	All approaches	Bacteria	Bacillota	Bacilli	Lactobacillales	Lactobacillaceae	Lactobacillus	Lactobacillus paragasseri	1811	580384	32	320.5	4068	1937632
RS_GCF_000297025.1	All approaches	Bacteria	Bacillota	Bacilli	Lactobacillales	Lactobacillaceae	Lactobacillus	Lactobacillus pasteurii	1819	559617	30	307.7	2262	1905398
RS_GCF_000425905.1	All approaches	Bacteria	Bacillota	Bacilli	Lactobacillales	Lactobacillaceae	Lactobacillus	Lactobacillus psittaci	1356	469947	24	346.6	12438	1542852
RS_GCF_003423665.1	All approaches	Bacteria	Bacillota	Bacilli	Lactobacillales	Lactobacillaceae	Lactobacillus	Lactobacillus rodentium	1458	452857	22	310.6	3246	1521745
RS_GCF_001436695.1	All approaches	Bacteria	Bacillota	Bacilli	Lactobacillales	Lactobacillaceae	Lactobacillus	Lactobacillus taiwanensis	1841	550116	30	298.8	2151	1873389
RS_GCF_001436305.1	All approaches	Bacteria	Bacillota	Bacilli	Lactobacillales	Lactobacillaceae	Lactobacillus	Lactobacillus ultunensis	2134	641655	23	300.7	5556	2161766
RS_GCF_004009905.1	All approaches	Bacteria	Bacillota	Bacilli	Lactobacillales	Lactobacillaceae	Lactobacillus	Lactobacillus xujianguonis	2300	655255	21	284.9	2156	2215780
RS_GCF_018314255.1	All approaches	Bacteria	Bacillota	Bacilli	Lactobacillales	Lactobacillaceae	Lentilactobacillus	Lentilactobacillus buchneri	2418	733881	31	303.5	2647	2537205
RS_GCF_000785105.2	All approaches	Bacteria	Bacillota	Bacilli	Lactobacillales	Lactobacillaceae	Lentilactobacillus	Lentilactobacillus curieae	1992	616881	30	309.7	3598	2095860
RS_GCF_001434255.1	All approaches	Bacteria	Bacillota	Bacilli	Lactobacillales	Lactobacillaceae	Lentilactobacillus	Lentilactobacillus diolivorans	3074	902049	21	293.4	1946	3261379
RS_GCF_000583655.1	All approaches	Bacteria	Bacillota	Bacilli	Lactobacillales	Lactobacillaceae	Lentilactobacillus	Lentilactobacillus farraginis	3186	805748	23	252.9	1859	2844682
RS_GCF_016860605.1	All approaches	Bacteria	Bacillota	Bacilli	Lactobacillales	Lactobacillaceae	Lentilactobacillus	Lentilactobacillus fungorum	2674	823962	29	308.1	4006	2917093
RS_GCF_000159315.1	All approaches	Bacteria	Bacillota	Bacilli	Lactobacillales	Lactobacillaceae	Lentilactobacillus	Lentilactobacillus hilgardii	2643	730188	28	276.3	1859	2721039
RS_GCF_007989105.1	All approaches	Bacteria	Bacillota	Bacilli	Lactobacillales	Lactobacillaceae	Lentilactobacillus	Lentilactobacillus kefiri	2427	726955	24	299.5	4695	2486254
RS_GCF_001434135.1	All approaches	Bacteria	Bacillota	Bacilli	Lactobacillales	Lactobacillaceae	Lentilactobacillus	Lentilactobacillus kisonensis	2819	839361	20	297.8	3291	3006215
RS_GCF_003864335.1	All approaches	Bacteria	Bacillota	Bacilli	Lactobacillales	Lactobacillaceae	Lentilactobacillus	Lentilactobacillus kosonis	2571	573811	30	223.2	1440	1971719
RS_GCF_013184075.1	All approaches	Bacteria	Bacillota	Bacilli	Lactobacillales	Lactobacillaceae	Lentilactobacillus	Lentilactobacillus kribbianus	1500	448626	34	299.1	2198	1509660
RS_GCF_020616595.1	All approaches	Bacteria	Bacillota	Bacilli	Lactobacillales	Lactobacillaceae	Lentilactobacillus	Lentilactobacillus laojiaonis	1211	368312	39	304.1	1438	1242019
RS_GCF_001434145.1	All approaches	Bacteria	Bacillota	Bacilli	Lactobacillales	Lactobacillaceae	Lentilactobacillus	Lentilactobacillus otakiensis	2264	684530	34	302.4	1859	2346188
RS_GCF_001435315.1	All approaches	Bacteria	Bacillota	Bacilli	Lactobacillales	Lactobacillaceae	Lentilactobacillus	Lentilactobacillus parabuchneri	2393	745955	24	311.7	5891	2566098
RS_GCF_001435895.1	All approaches	Bacteria	Bacillota	Bacilli	Lactobacillales	Lactobacillaceae	Lentilactobacillus	Lentilactobacillus parafarraginis	3026	885317	20	292.6	2440	3081674
RS_GCF_002157585.1	All approaches	Bacteria	Bacillota	Bacilli	Lactobacillales	Lactobacillaceae	Lentilactobacillus	Lentilactobacillus parakefiri	2562	711775	25	277.8	4452	2493412
RS_GCF_900411375.1	All approaches	Bacteria	Bacillota	Bacilli	Lactobacillales	Lactobacillaceae	Lentilactobacillus	Lentilactobacillus raoultii	2862	872899	30	305	3989	3070030
RS_GCF_001436255.1	All approaches	Bacteria	Bacillota	Bacilli	Lactobacillales	Lactobacillaceae	Lentilactobacillus	Lentilactobacillus rapi	2671	814461	24	304.9	4257	2854844
RS_GCF_001436555.1	All approaches	Bacteria	Bacillota	Bacilli	Lactobacillales	Lactobacillaceae	Lentilactobacillus	Lentilactobacillus senioris	1569	467097	30	297.7	1688	1566789
RS_GCF_001435575.1	All approaches	Bacteria	Bacillota	Bacilli	Lactobacillales	Lactobacillaceae	Lentilactobacillus	Lentilactobacillus sunkii	2572	786409	29	305.8	3460	2693129
RS_GCF_014207505.1	All approaches	Bacteria	Bacillota	Bacilli	Lactobacillales	Lactobacillaceae	Leuconostoc	Leuconostoc carnosum	1798	534853	27	297.5	1603	1820660
RS_GCF_004354555.1	All approaches	Bacteria	Bacillota	Bacilli	Lactobacillales	Lactobacillaceae	Leuconostoc	Leuconostoc citreum	1802	548293	30	304.3	2828	1844954
RS_GCF_014634805.1	All approaches	Bacteria	Bacillota	Bacilli	Lactobacillales	Lactobacillaceae	Leuconostoc	Leuconostoc falkenbergense	2025	584088	24	288.4	1804	1963835
RS_GCF_000166715.1	All approaches	Bacteria	Bacillota	Bacilli	Lactobacillales	Lactobacillaceae	Leuconostoc	Leuconostoc gelidum	1914	571591	31	298.6	1954	1957281
RS_GCF_012396485.1	All approaches	Bacteria	Bacillota	Bacilli	Lactobacillales	Lactobacillaceae	Leuconostoc	Leuconostoc holzapfelii	1725	527304	31	305.7	1925	1758434
GB_GCA_000166735.2	All approaches	Bacteria	Bacillota	Bacilli	Lactobacillales	Lactobacillaceae	Leuconostoc	Leuconostoc inhae	3414	649075	20	190.1	1221	2298088
RS_GCF_000092505.1	All approaches	Bacteria	Bacillota	Bacilli	Lactobacillales	Lactobacillaceae	Leuconostoc	Leuconostoc kimchii	2089	618647	24	296.1	2220	2101787
RS_GCF_014651235.1	All approaches	Bacteria	Bacillota	Bacilli	Lactobacillales	Lactobacillaceae	Leuconostoc	Leuconostoc lactis	1653	493184	33	298.4	1615	1648881
RS_GCF_008107645.1	All approaches	Bacteria	Bacillota	Bacilli	Lactobacillales	Lactobacillaceae	Leuconostoc	Leuconostoc litchii	1819	554364	30	304.8	2642	1865857
RS_GCF_000014445.1	All approaches	Bacteria	Bacillota	Bacilli	Lactobacillales	Lactobacillaceae	Leuconostoc	Leuconostoc mesenteroides	2032	614120	30	302.2	2842	2075763
RS_GCF_019656055.1	All approaches	Bacteria	Bacillota	Bacilli	Lactobacillales	Lactobacillaceae	Leuconostoc	Leuconostoc miyukkimchii	1872	562764	30	300.6	2322	1913501
RS_GCF_019656075.1	All approaches	Bacteria	Bacillota	Bacilli	Lactobacillales	Lactobacillaceae	Leuconostoc	Leuconostoc palmae	1398	413123	22	295.5	1450	1385869
RS_GCF_014634745.1	All approaches	Bacteria	Bacillota	Bacilli	Lactobacillales	Lactobacillaceae	Leuconostoc	Leuconostoc pseudomesenteroides	2059	627740	25	304.9	2556	2095808
RS_GCF_016908715.1	All approaches	Bacteria	Bacillota	Bacilli	Lactobacillales	Lactobacillaceae	Leuconostoc	Leuconostoc rapi	1915	570115	31	297.7	1895	1924907
RS_GCF_001891125.1	All approaches	Bacteria	Bacillota	Bacilli	Lactobacillales	Lactobacillaceae	Leuconostoc	Leuconostoc suionicum	2003	604922	24	302	2870	2048833
RS_GCF_001434835.1	All approaches	Bacteria	Bacillota	Bacilli	Lactobacillales	Lactobacillaceae	Levilactobacillus	Levilactobacillus acidifarinae	2752	830907	27	301.9	7762	2918319
RS_GCF_016861695.1	All approaches	Bacteria	Bacillota	Bacilli	Lactobacillales	Lactobacillaceae	Levilactobacillus	Levilactobacillus andaensis	2833	822101	30	290.2	3334	3046330
RS_GCF_003946085.1	All approaches	Bacteria	Bacillota	Bacilli	Lactobacillales	Lactobacillaceae	Levilactobacillus	Levilactobacillus angrenensis	2600	759895	27	292.3	3500	2797786
RS_GCF_003124125.1	All approaches	Bacteria	Bacillota	Bacilli	Lactobacillales	Lactobacillaceae	Levilactobacillus	Levilactobacillus bambusae	1928	571270	26	296.3	2102	1966274
RS_GCF_001433855.1	All approaches	Bacteria	Bacillota	Bacilli	Lactobacillales	Lactobacillaceae	Levilactobacillus	Levilactobacillus brevis	2427	714777	21	294.5	1950	2474438
RS_GCF_003946245.1	All approaches	Bacteria	Bacillota	Bacilli	Lactobacillales	Lactobacillaceae	Levilactobacillus	Levilactobacillus cerevisiae	3138	905096	20	288.4	1957	3375178
RS_GCF_007115095.1	All approaches	Bacteria	Bacillota	Bacilli	Lactobacillales	Lactobacillaceae	Levilactobacillus	Levilactobacillus enshiensis	2921	840792	24	287.8	3089	3065260
RS_GCF_003946335.1	All approaches	Bacteria	Bacillota	Bacilli	Lactobacillales	Lactobacillaceae	Levilactobacillus	Levilactobacillus fujinensis	2774	816526	22	294.3	2459	3007089
RS_GCF_003946395.1	All approaches	Bacteria	Bacillota	Bacilli	Lactobacillales	Lactobacillaceae	Levilactobacillus	Levilactobacillus fuyuanensis	2509	745918	30	297.3	1885	2718279
RS_GCF_001434395.1	All approaches	Bacteria	Bacillota	Bacilli	Lactobacillales	Lactobacillaceae	Levilactobacillus	Levilactobacillus hammesii	2612	777543	22	297.7	2015	2815465
RS_GCF_003946145.1	All approaches	Bacteria	Bacillota	Bacilli	Lactobacillales	Lactobacillaceae	Levilactobacillus	Levilactobacillus huananensis	2148	648572	31	301.9	2573	2290968
RS_GCF_001435525.1	All approaches	Bacteria	Bacillota	Bacilli	Lactobacillales	Lactobacillaceae	Levilactobacillus	Levilactobacillus koreensis	2721	793882	21	291.8	3651	2957112
RS_GCF_016861655.1	All approaches	Bacteria	Bacillota	Bacilli	Lactobacillales	Lactobacillaceae	Levilactobacillus	Levilactobacillus lanxiensis	2733	810164	22	296.4	3572	3029779
RS_GCF_003946095.1	All approaches	Bacteria	Bacillota	Bacilli	Lactobacillales	Lactobacillaceae	Levilactobacillus	Levilactobacillus lindianensis	2234	656529	29	293.9	2429	2331658
RS_GCF_003946045.1	All approaches	Bacteria	Bacillota	Bacilli	Lactobacillales	Lactobacillaceae	Levilactobacillus	Levilactobacillus mulengensis	2795	829495	22	296.8	2720	3110930
RS_GCF_001434785.1	All approaches	Bacteria	Bacillota	Bacilli	Lactobacillales	Lactobacillaceae	Levilactobacillus	Levilactobacillus namurensis	2244	694275	30	309.4	7929	2476425
RS_GCF_001434055.1	All approaches	Bacteria	Bacillota	Bacilli	Lactobacillales	Lactobacillaceae	Levilactobacillus	Levilactobacillus parabrevis	2416	719830	25	297.9	1556	2614213
RS_GCF_001437125.1	All approaches	Bacteria	Bacillota	Bacilli	Lactobacillales	Lactobacillaceae	Levilactobacillus	Levilactobacillus paucivorans	2286	663577	20	290.3	2532	2362603
RS_GCF_001592085.1	All approaches	Bacteria	Bacillota	Bacilli	Lactobacillales	Lactobacillaceae	Levilactobacillus	Levilactobacillus senmaizukei	2139	633285	22	296.1	1720	2209656
RS_GCF_001435095.1	All approaches	Bacteria	Bacillota	Bacilli	Lactobacillales	Lactobacillaceae	Levilactobacillus	Levilactobacillus spicheri	2479	763559	23	308	7200	2749197
RS_GCF_004115745.1	All approaches	Bacteria	Bacillota	Bacilli	Lactobacillales	Lactobacillaceae	Levilactobacillus	Levilactobacillus suantsaii	2290	690742	21	301.6	2766	2430870
RS_GCF_004745505.1	All approaches	Bacteria	Bacillota	Bacilli	Lactobacillales	Lactobacillaceae	Levilactobacillus	Levilactobacillus suantsaiihabitans	2541	766995	30	301.8	2996	2870222
RS_GCF_003946545.1	All approaches	Bacteria	Bacillota	Bacilli	Lactobacillales	Lactobacillaceae	Levilactobacillus	Levilactobacillus tangyuanensis	2063	622581	31	301.8	2253	2185757
RS_GCF_003946345.1	All approaches	Bacteria	Bacillota	Bacilli	Lactobacillales	Lactobacillaceae	Levilactobacillus	Levilactobacillus tongjiangensis	2540	740672	24	291.6	2204	2718164
RS_GCF_016861605.1	All approaches	Bacteria	Bacillota	Bacilli	Lactobacillales	Lactobacillaceae	Levilactobacillus	Levilactobacillus wangkuiensis	2871	839121	21	292.3	3794	3135848
RS_GCF_003946265.1	All approaches	Bacteria	Bacillota	Bacilli	Lactobacillales	Lactobacillaceae	Levilactobacillus	Levilactobacillus yonginensis	2474	733493	22	296.5	3367	2693691
RS_GCF_001434115.1	All approaches	Bacteria	Bacillota	Bacilli	Lactobacillales	Lactobacillaceae	Levilactobacillus	Levilactobacillus zymae	2470	762438	26	308.7	3363	2704501
RS_GCF_001435755.1	All approaches	Bacteria	Bacillota	Bacilli	Lactobacillales	Lactobacillaceae	Ligilactobacillus	Ligilactobacillus acidipiscis	2410	644890	21	267.6	1451	2326083
RS_GCF_001436215.1	All approaches	Bacteria	Bacillota	Bacilli	Lactobacillales	Lactobacillaceae	Ligilactobacillus	Ligilactobacillus agilis	2054	609644	23	296.8	1550	2058058
RS_GCF_001434535.1	All approaches	Bacteria	Bacillota	Bacilli	Lactobacillales	Lactobacillaceae	Ligilactobacillus	Ligilactobacillus animalis	1842	550883	21	299.1	2204	1880186
RS_GCF_001434405.1	All approaches	Bacteria	Bacillota	Bacilli	Lactobacillales	Lactobacillaceae	Ligilactobacillus	Ligilactobacillus apodemi	2065	615563	30	298.1	3657	2091181
RS_GCF_001435375.1	All approaches	Bacteria	Bacillota	Bacilli	Lactobacillales	Lactobacillaceae	Ligilactobacillus	Ligilactobacillus araffinosus	1423	437177	31	307.2	1516	1475258
RS_GCF_001436315.1	All approaches	Bacteria	Bacillota	Bacilli	Lactobacillales	Lactobacillaceae	Ligilactobacillus	Ligilactobacillus aviarius	1595	501308	30	314.3	4026	1680526
RS_GCF_000423245.1	All approaches	Bacteria	Bacillota	Bacilli	Lactobacillales	Lactobacillaceae	Ligilactobacillus	Ligilactobacillus ceti	1277	412342	25	322.9	2102	1385752
RS_GCF_000615765.1	All approaches	Bacteria	Bacillota	Bacilli	Lactobacillales	Lactobacillaceae	Ligilactobacillus	Ligilactobacillus equi	2515	649687	22	258.3	2134	2242681
RS_GCF_000615845.1	All approaches	Bacteria	Bacillota	Bacilli	Lactobacillales	Lactobacillaceae	Ligilactobacillus	Ligilactobacillus hayakitensis	1692	485888	30	287.2	3450	1667319
RS_GCF_001591685.1	All approaches	Bacteria	Bacillota	Bacilli	Lactobacillales	Lactobacillaceae	Ligilactobacillus	Ligilactobacillus murinus	2062	627165	21	304.2	2054	2123176
RS_GCF_000349725.1	All approaches	Bacteria	Bacillota	Bacilli	Lactobacillales	Lactobacillaceae	Ligilactobacillus	Ligilactobacillus pobuzihii	2154	634764	27	294.7	1451	2351656
RS_GCF_900113455.1	All approaches	Bacteria	Bacillota	Bacilli	Lactobacillales	Lactobacillaceae	Ligilactobacillus	Ligilactobacillus ruminis	1967	573697	23	291.7	1738	2038062
RS_GCF_000423265.1	All approaches	Bacteria	Bacillota	Bacilli	Lactobacillales	Lactobacillaceae	Ligilactobacillus	Ligilactobacillus saerimneri	1759	502534	22	285.7	2750	1720753
RS_GCF_003864415.1	All approaches	Bacteria	Bacillota	Bacilli	Lactobacillales	Lactobacillaceae	Ligilactobacillus	Ligilactobacillus salitolerans	2456	713985	20	290.7	1573	2529335
RS_GCF_001435955.1	All approaches	Bacteria	Bacillota	Bacilli	Lactobacillales	Lactobacillaceae	Ligilactobacillus	Ligilactobacillus salivarius	1949	590351	27	302.9	2481	1982601
RS_GCF_014145585.1	All approaches	Bacteria	Bacillota	Bacilli	Lactobacillales	Lactobacillaceae	Limosilactobacillus	Limosilactobacillus agrestis	1864	551571	27	295.9	2354	1899103
RS_GCF_016900115.1	All approaches	Bacteria	Bacillota	Bacilli	Lactobacillales	Lactobacillaceae	Limosilactobacillus	Limosilactobacillus alvi	1832	550739	26	300.6	2704	1927291
RS_GCF_000160835.1	All approaches	Bacteria	Bacillota	Bacilli	Lactobacillales	Lactobacillaceae	Limosilactobacillus	Limosilactobacillus antri	2134	656718	22	307.7	2267	2302896
RS_GCF_014145615.1	All approaches	Bacteria	Bacillota	Bacilli	Lactobacillales	Lactobacillaceae	Limosilactobacillus	Limosilactobacillus balticus	1957	612665	26	313.1	4774	2088966
RS_GCF_014635905.1	All approaches	Bacteria	Bacillota	Bacilli	Lactobacillales	Lactobacillaceae	Limosilactobacillus	Limosilactobacillus caviae	2205	684680	23	310.5	5132	2308498
RS_GCF_016901675.1	All approaches	Bacteria	Bacillota	Bacilli	Lactobacillales	Lactobacillaceae	Limosilactobacillus	Limosilactobacillus coleohominis	1699	489861	20	288.3	1887	1690277
RS_GCF_001311375.1	All approaches	Bacteria	Bacillota	Bacilli	Lactobacillales	Lactobacillaceae	Limosilactobacillus	Limosilactobacillus equigenerosi	2123	460700	25	217	1192	1593179
RS_GCF_014145505.1	All approaches	Bacteria	Bacillota	Bacilli	Lactobacillales	Lactobacillaceae	Limosilactobacillus	Limosilactobacillus fastidiosus	1648	497576	30	301.9	2216	1720134
RS_GCF_013394085.1	All approaches	Bacteria	Bacillota	Bacilli	Lactobacillales	Lactobacillaceae	Limosilactobacillus	Limosilactobacillus fermentum	1847	541547	30	293.2	1448	1887974
RS_GCF_001436045.1	All approaches	Bacteria	Bacillota	Bacilli	Lactobacillales	Lactobacillaceae	Limosilactobacillus	Limosilactobacillus frumenti	1688	512522	31	303.6	4966	1733578
RS_GCF_001434365.1	All approaches	Bacteria	Bacillota	Bacilli	Lactobacillales	Lactobacillaceae	Limosilactobacillus	Limosilactobacillus gastricus	1854	558752	27	301.4	3288	1848461
RS_GCF_001293735.1	All approaches	Bacteria	Bacillota	Bacilli	Lactobacillales	Lactobacillaceae	Limosilactobacillus	Limosilactobacillus gorillae	1590	485268	27	305.2	1600	1641621
RS_GCF_001435775.1	All approaches	Bacteria	Bacillota	Bacilli	Lactobacillales	Lactobacillaceae	Limosilactobacillus	Limosilactobacillus ingluviei	2134	626768	27	293.7	2949	2151571
RS_GCF_001436025.1	All approaches	Bacteria	Bacillota	Bacilli	Lactobacillales	Lactobacillaceae	Limosilactobacillus	Limosilactobacillus mucosae	2072	652264	20	314.8	3775	2254291
RS_GCF_001434465.1	All approaches	Bacteria	Bacillota	Bacilli	Lactobacillales	Lactobacillaceae	Limosilactobacillus	Limosilactobacillus oris	1942	594733	22	306.2	1654	2031774
RS_GCF_001435935.1	All approaches	Bacteria	Bacillota	Bacilli	Lactobacillales	Lactobacillaceae	Limosilactobacillus	Limosilactobacillus panis	1946	583988	23	300.1	1604	2006512
RS_GCF_001435345.1	All approaches	Bacteria	Bacillota	Bacilli	Lactobacillales	Lactobacillaceae	Limosilactobacillus	Limosilactobacillus pontis	1636	483002	30	295.2	1443	1667627
RS_GCF_014838735.1	All approaches	Bacteria	Bacillota	Bacilli	Lactobacillales	Lactobacillaceae	Limosilactobacillus	Limosilactobacillus portuensis	2178	609110	21	279.7	2912	2115452
RS_GCF_000016825.1	All approaches	Bacteria	Bacillota	Bacilli	Lactobacillales	Lactobacillaceae	Limosilactobacillus	Limosilactobacillus reuteri	1983	578677	30	291.8	1444	1999618
RS_GCF_014145455.1	All approaches	Bacteria	Bacillota	Bacilli	Lactobacillales	Lactobacillaceae	Limosilactobacillus	Limosilactobacillus rudii	2230	683498	22	306.5	5288	2316339
RS_GCF_001437055.1	All approaches	Bacteria	Bacillota	Bacilli	Lactobacillales	Lactobacillaceae	Limosilactobacillus	Limosilactobacillus secaliphilus	1511	489199	26	323.8	6625	1646143
RS_GCF_014838745.1	All approaches	Bacteria	Bacillota	Bacilli	Lactobacillales	Lactobacillaceae	Limosilactobacillus	Limosilactobacillus urinaemulieris	1879	547564	24	291.4	1740	1898259
RS_GCF_000159435.1	All approaches	Bacteria	Bacillota	Bacilli	Lactobacillales	Lactobacillaceae	Limosilactobacillus	Limosilactobacillus vaginalis	1824	523641	24	287.1	1443	1877332
RS_GCF_001436755.1	All approaches	Bacteria	Bacillota	Bacilli	Lactobacillales	Lactobacillaceae	Liquorilactobacillus	Liquorilactobacillus aquaticus	2234	682512	24	305.5	1508	2407726
RS_GCF_001436735.1	All approaches	Bacteria	Bacillota	Bacilli	Lactobacillales	Lactobacillaceae	Liquorilactobacillus	Liquorilactobacillus cacaonum	1831	564026	31	308	1708	1919106
RS_GCF_001434915.1	All approaches	Bacteria	Bacillota	Bacilli	Lactobacillales	Lactobacillaceae	Liquorilactobacillus	Liquorilactobacillus capillatus	2128	639201	20	300.4	2026	2232918
RS_GCF_001435235.1	All approaches	Bacteria	Bacillota	Bacilli	Lactobacillales	Lactobacillaceae	Liquorilactobacillus	Liquorilactobacillus ghanensis	2425	752212	30	310.2	2069	2605329
RS_GCF_019443985.1	All approaches	Bacteria	Bacillota	Bacilli	Lactobacillales	Lactobacillaceae	Liquorilactobacillus	Liquorilactobacillus hordei	2387	699226	31	292.9	2750	2440903
RS_GCF_000260415.1	All approaches	Bacteria	Bacillota	Bacilli	Lactobacillales	Lactobacillaceae	Liquorilactobacillus	Liquorilactobacillus mali	2673	764582	22	286	2107	2652969
RS_GCF_019444005.1	All approaches	Bacteria	Bacillota	Bacilli	Lactobacillales	Lactobacillaceae	Liquorilactobacillus	Liquorilactobacillus nagelii	2478	741516	31	299.2	2031	2563476
RS_GCF_001436275.1	All approaches	Bacteria	Bacillota	Bacilli	Lactobacillales	Lactobacillaceae	Liquorilactobacillus	Liquorilactobacillus oeni	2007	594701	23	296.3	1492	2117633
RS_GCF_001435195.1	All approaches	Bacteria	Bacillota	Bacilli	Lactobacillales	Lactobacillaceae	Liquorilactobacillus	Liquorilactobacillus satsumensis	2465	746745	26	302.9	1880	2639652
RS_GCF_000612445.1	All approaches	Bacteria	Bacillota	Bacilli	Lactobacillales	Lactobacillaceae	Liquorilactobacillus	Liquorilactobacillus sucicola	2455	687674	30	280.1	1584	2454642
RS_GCF_001434935.1	All approaches	Bacteria	Bacillota	Bacilli	Lactobacillales	Lactobacillaceae	Liquorilactobacillus	Liquorilactobacillus uvarum	2626	757523	21	288.5	1878	2686405
RS_GCF_000255495.1	All approaches	Bacteria	Bacillota	Bacilli	Lactobacillales	Lactobacillaceae	Liquorilactobacillus	Liquorilactobacillus vini	2245	642314	22	286.1	1490	2195706
RS_GCF_012641075.1	All approaches	Bacteria	Bacillota	Bacilli	Lactobacillales	Lactobacillaceae	Secundilactobacillus	Secundilactobacillus angelensis	2497	753958	27	301.9	4411	2607080
RS_GCF_001435975.1	All approaches	Bacteria	Bacillota	Bacilli	Lactobacillales	Lactobacillaceae	Secundilactobacillus	Secundilactobacillus collinoides	3299	981479	23	297.5	3775	3616190
RS_GCF_009720675.1	All approaches	Bacteria	Bacillota	Bacilli	Lactobacillales	Lactobacillaceae	Secundilactobacillus	Secundilactobacillus folii	2417	751929	27	311.1	4629	2681617
RS_GCF_005405185.1	All approaches	Bacteria	Bacillota	Bacilli	Lactobacillales	Lactobacillaceae	Secundilactobacillus	Secundilactobacillus hailunensis	2496	763969	20	306.1	4031	2706209
RS_GCF_001433995.1	All approaches	Bacteria	Bacillota	Bacilli	Lactobacillales	Lactobacillaceae	Secundilactobacillus	Secundilactobacillus kimchicus	2537	759049	27	299.2	3959	2593269
RS_GCF_001436395.1	All approaches	Bacteria	Bacillota	Bacilli	Lactobacillales	Lactobacillaceae	Secundilactobacillus	Secundilactobacillus malefermentans	2059	603956	20	293.3	2015	2054664
RS_GCF_002217925.1	All approaches	Bacteria	Bacillota	Bacilli	Lactobacillales	Lactobacillaceae	Secundilactobacillus	Secundilactobacillus mixtipabuli	2334	717899	31	307.6	4351	2511119
RS_GCF_001434895.1	All approaches	Bacteria	Bacillota	Bacilli	Lactobacillales	Lactobacillaceae	Secundilactobacillus	Secundilactobacillus odoratitofui	2431	780524	31	321.1	4308	2751938
RS_GCF_000740055.1	All approaches	Bacteria	Bacillota	Bacilli	Lactobacillales	Lactobacillaceae	Secundilactobacillus	Secundilactobacillus oryzae	1910	543563	22	284.6	1586	1860394
RS_GCF_001311135.1	All approaches	Bacteria	Bacillota	Bacilli	Lactobacillales	Lactobacillaceae	Secundilactobacillus	Secundilactobacillus paracollinoides	4142	929996	22	224.5	1767	3510481
RS_GCF_002217985.1	All approaches	Bacteria	Bacillota	Bacilli	Lactobacillales	Lactobacillaceae	Secundilactobacillus	Secundilactobacillus pentosiphilus	2621	782667	22	298.6	4853	2723917
RS_GCF_002217945.1	All approaches	Bacteria	Bacillota	Bacilli	Lactobacillales	Lactobacillaceae	Secundilactobacillus	Secundilactobacillus silagei	2457	765482	21	311.6	5783	2672040
RS_GCF_002583405.1	All approaches	Bacteria	Bacillota	Bacilli	Lactobacillales	Lactobacillaceae	Secundilactobacillus	Secundilactobacillus silagincola	2391	752363	30	314.7	4967	2617693
RS_GCF_001311075.1	All approaches	Bacteria	Bacillota	Bacilli	Lactobacillales	Lactobacillaceae	Secundilactobacillus	Secundilactobacillus similis	3921	939918	23	239.7	2937	3453494
RS_GCF_016861565.1	All approaches	Bacteria	Bacillota	Bacilli	Lactobacillales	Lactobacillaceae	Secundilactobacillus	Secundilactobacillus yichangensis	2492	782785	26	314.1	4185	2703434
RS_GCF_900094835.1	All approaches	Bacteria	Bacillota	Bacilli	Lactobacillales	Lactobacillaceae	Weissella	Weissella bombi	1752	536671	20	306.3	1720	1820901
RS_GCF_000750535.1	All approaches	Bacteria	Bacillota	Bacilli	Lactobacillales	Lactobacillaceae	Weissella	Weissella ceti	1349	401148	31	297.4	1594	1390397
RS_GCF_000193635.1	All approaches	Bacteria	Bacillota	Bacilli	Lactobacillales	Lactobacillaceae	Weissella	Weissella cibaria	2150	680601	22	316.6	8205	2317857
RS_GCF_011304355.1	All approaches	Bacteria	Bacillota	Bacilli	Lactobacillales	Lactobacillaceae	Weissella	Weissella coleopterorum	1599	462800	30	289.4	6128	1618880
GB_GCA_001436895.1	All approaches	Bacteria	Bacillota	Bacilli	Lactobacillales	Lactobacillaceae	Weissella	Weissella confusa	2093	650083	29	310.6	4755	2218304
RS_GCF_014397255.1	All approaches	Bacteria	Bacillota	Bacilli	Lactobacillales	Lactobacillaceae	Weissella	Weissella diestrammenae	1618	477318	30	295	1599	1659381
RS_GCF_000420365.1	All approaches	Bacteria	Bacillota	Bacilli	Lactobacillales	Lactobacillaceae	Weissella	Weissella halotolerans	1326	406803	30	306.8	1434	1358385
RS_GCF_005405545.1	All approaches	Bacteria	Bacillota	Bacilli	Lactobacillales	Lactobacillaceae	Weissella	Weissella hellenica	1747	527525	20	302	1439	1814617
RS_GCF_001438705.1	All approaches	Bacteria	Bacillota	Bacilli	Lactobacillales	Lactobacillaceae	Weissella	Weissella kandleri	1269	385081	26	303.5	1525	1334438
RS_GCF_000277645.1	All approaches	Bacteria	Bacillota	Bacilli	Lactobacillales	Lactobacillaceae	Weissella	Weissella koreensis	1669	491004	31	294.2	1525	1728940
RS_GCF_001437425.1	All approaches	Bacteria	Bacillota	Bacilli	Lactobacillales	Lactobacillaceae	Weissella	Weissella minor	1797	523645	31	291.4	2303	1768499
RS_GCF_008107635.1	All approaches	Bacteria	Bacillota	Bacilli	Lactobacillales	Lactobacillaceae	Weissella	Weissella muntiaci	2307	666179	21	288.8	4056	2288705
RS_GCF_000691805.2	All approaches	Bacteria	Bacillota	Bacilli	Lactobacillales	Lactobacillaceae	Weissella	Weissella oryzae	2218	620094	20	279.6	3737	2129476
RS_GCF_000160575.1	All approaches	Bacteria	Bacillota	Bacilli	Lactobacillales	Lactobacillaceae	Weissella	Weissella paramesenteroides	1926	570979	23	296.5	2325	1980223
RS_GCF_005405285.1	All approaches	Bacteria	Bacillota	Bacilli	Lactobacillales	Lactobacillaceae	Weissella	Weissella sagaensis	1879	560411	30	298.2	2031	1934584
RS_GCF_001761545.1	All approaches	Bacteria	Bacillota	Bacilli	Lactobacillales	Lactobacillaceae	Weissella	Weissella soli	1554	489468	33	315	1772	1683184
RS_GCF_005405465.1	All approaches	Bacteria	Bacillota	Bacilli	Lactobacillales	Lactobacillaceae	Weissella	Weissella thailandensis	1974	573788	26	290.7	1557	1974613
RS_GCF_016908785.1	All approaches	Bacteria	Bacillota	Bacilli	Lactobacillales	Lactobacillaceae	Weissella	Weissella uvarum	1669	492213	31	294.9	3224	1680010
RS_GCF_001437355.1	All approaches	Bacteria	Bacillota	Bacilli	Lactobacillales	Lactobacillaceae	Weissella	Weissella viridescens	1505	452688	32	300.8	3379	1537173
RS_GCF_900476125.1	All approaches	Bacteria	Bacillota	Bacilli	Mycoplasmatales	Metamycoplasmataceae	Metamycoplasma	Metamycoplasma alkalescens	655	239692	38	365.9	2796	821059
RS_GCF_900660715.1	All approaches	Bacteria	Bacillota	Bacilli	Mycoplasmatales	Metamycoplasmataceae	Metamycoplasma	Metamycoplasma arthritidis	611	240961	41	394.4	2994	806209
RS_GCF_003253435.1	All approaches	Bacteria	Bacillota	Bacilli	Mycoplasmatales	Metamycoplasmataceae	Metamycoplasma	Metamycoplasma auris	1288	168595	22	130.9	914	750874
RS_GCF_000828855.1	All approaches	Bacteria	Bacillota	Bacilli	Mycoplasmatales	Metamycoplasmataceae	Metamycoplasma	Metamycoplasma canadense	550	206869	36	376.1	3190	693241
RS_GCF_900660735.1	All approaches	Bacteria	Bacillota	Bacilli	Mycoplasmatales	Metamycoplasmataceae	Metamycoplasma	Metamycoplasma cloacale	564	212188	29	376.2	2773	689509
GB_GCA_006385185.1	All approaches	Bacteria	Bacillota	Bacilli	Mycoplasmatales	Metamycoplasmataceae	Metamycoplasma	Metamycoplasma equirhinis	640	223191	26	348.7	3396	730410
RS_GCF_000085865.1	All approaches	Bacteria	Bacillota	Bacilli	Mycoplasmatales	Metamycoplasmataceae	Metamycoplasma	Metamycoplasma hominis	560	201946	34	360.6	2792	665445
RS_GCF_004365165.1	All approaches	Bacteria	Bacillota	Bacilli	Mycoplasmatales	Metamycoplasmataceae	Metamycoplasma	Metamycoplasma hyosynoviae	681	265025	31	389.2	3128	870663
GB_GCA_006491995.1	All approaches	Bacteria	Bacillota	Bacilli	Mycoplasmatales	Metamycoplasmataceae	Metamycoplasma	Metamycoplasma neophronis	625	227409	30	363.9	2969	747412
RS_GCF_000420105.1	All approaches	Bacteria	Bacillota	Bacilli	Mycoplasmatales	Metamycoplasmataceae	Metamycoplasma	Metamycoplasma orale	599	217066	31	362.4	3134	710549
RS_GCF_003383595.3	All approaches	Bacteria	Bacillota	Bacilli	Mycoplasmatales	Metamycoplasmataceae	Metamycoplasma	Metamycoplasma phocicerebrale	1236	174607	30	141.3	2464	740800
RS_GCF_900660445.2	All approaches	Bacteria	Bacillota	Bacilli	Mycoplasmatales	Metamycoplasmataceae	Metamycoplasma	Metamycoplasma salivarium	622	224637	34	361.2	2811	728347
GB_GCA_000620005.1	All approaches	Bacteria	Bacillota	Bacilli	Mycoplasmatales	Metamycoplasmataceae	Metamycoplasma	Metamycoplasma spumans	679	251292	26	370.1	2801	835846
RS_GCF_003688445.1	All approaches	Bacteria	Bacillota	Bacilli	Mycoplasmatales	Metamycoplasmataceae	Metamycoplasma	Metamycoplasma subdolum	1092	147223	22	134.8	915	651570
RS_GCF_000063605.1	All approaches	Bacteria	Bacillota	Bacilli	Mycoplasmatales	Metamycoplasmataceae	Mycoplasmopsis	Mycoplasmopsis agalactiae	777	259967	33	334.6	3330	877438
RS_GCF_900660525.1	All approaches	Bacteria	Bacillota	Bacilli	Mycoplasmatales	Metamycoplasmataceae	Mycoplasmopsis	Mycoplasmopsis bovigenitalium	703	254491	39	362	2887	841512
RS_GCF_000183385.1	All approaches	Bacteria	Bacillota	Bacilli	Mycoplasmatales	Metamycoplasmataceae	Mycoplasmopsis	Mycoplasmopsis bovis	837	296615	38	354.4	3327	1003404
RS_GCF_000695835.1	All approaches	Bacteria	Bacillota	Bacilli	Mycoplasmatales	Metamycoplasmataceae	Mycoplasmopsis	Mycoplasmopsis californica	641	236480	35	368.9	2894	793841
RS_GCF_024498215.1	All approaches	Bacteria	Bacillota	Bacilli	Mycoplasmatales	Metamycoplasmataceae	Mycoplasmopsis	Mycoplasmopsis caviae	1097	334592	30	305	3225	1155014
RS_GCF_900660685.1	All approaches	Bacteria	Bacillota	Bacilli	Mycoplasmatales	Metamycoplasmataceae	Mycoplasmopsis	Mycoplasmopsis columbina	604	237437	31	393.1	6368	776661
RS_GCF_900660705.1	All approaches	Bacteria	Bacillota	Bacilli	Mycoplasmatales	Metamycoplasmataceae	Mycoplasmopsis	Mycoplasmopsis columbinasalis	623	254057	30	407.8	3289	849456
RS_GCF_000687775.1	All approaches	Bacteria	Bacillota	Bacilli	Mycoplasmatales	Metamycoplasmataceae	Mycoplasmopsis	Mycoplasmopsis felifaucium	677	232981	22	344.1	3699	764934
RS_GCF_000209735.1	All approaches	Bacteria	Bacillota	Bacilli	Mycoplasmatales	Metamycoplasmataceae	Mycoplasmopsis	Mycoplasmopsis fermentans	892	293590	31	329.1	2680	1004014
RS_GCF_000621085.1	All approaches	Bacteria	Bacillota	Bacilli	Mycoplasmatales	Metamycoplasmataceae	Mycoplasmopsis	Mycoplasmopsis gallinarum	665	258150	33	388.2	3976	834674
RS_GCF_000701805.1	All approaches	Bacteria	Bacillota	Bacilli	Mycoplasmatales	Metamycoplasmataceae	Mycoplasmopsis	Mycoplasmopsis iners	607	230712	24	380.1	3304	767866
RS_GCF_000686585.1	All approaches	Bacteria	Bacillota	Bacilli	Mycoplasmatales	Metamycoplasmataceae	Mycoplasmopsis	Mycoplasmopsis lipofaciens	653	234268	38	358.8	3316	778716
RS_GCF_900660665.1	All approaches	Bacteria	Bacillota	Bacilli	Mycoplasmatales	Metamycoplasmataceae	Mycoplasmopsis	Mycoplasmopsis maculosa	754	277114	26	367.5	3807	919297
RS_GCF_900660695.1	All approaches	Bacteria	Bacillota	Bacilli	Mycoplasmatales	Metamycoplasmataceae	Mycoplasmopsis	Mycoplasmopsis meleagridis	522	200376	38	383.9	3605	644173
RS_GCF_006546935.1	All approaches	Bacteria	Bacillota	Bacilli	Mycoplasmatales	Metamycoplasmataceae	Mycoplasmopsis	Mycoplasmopsis mucosicanis	708	262335	28	370.5	3676	869512
RS_GCF_000712185.1	All approaches	Bacteria	Bacillota	Bacilli	Mycoplasmatales	Metamycoplasmataceae	Mycoplasmopsis	Mycoplasmopsis opalescens	633	231448	35	365.6	3532	779012
RS_GCF_004216495.1	All approaches	Bacteria	Bacillota	Bacilli	Mycoplasmatales	Metamycoplasmataceae	Mycoplasmopsis	Mycoplasmopsis phocirhinis	688	263901	37	383.6	3641	865472
RS_GCF_000702785.1	All approaches	Bacteria	Bacillota	Bacilli	Mycoplasmatales	Metamycoplasmataceae	Mycoplasmopsis	Mycoplasmopsis primatum	799	273259	20	342	3321	902769
RS_GCF_016937515.1	All approaches	Bacteria	Bacillota	Bacilli	Paenibacillales	Paenibacillaceae	Cohnella	Cohnella algarum	5678	1790393	30	315.3	2487	6209985
RS_GCF_003628305.1	All approaches	Bacteria	Bacillota	Bacilli	Paenibacillales	Paenibacillaceae	Cohnella	Cohnella endophytica	5343	1866418	30	349.3	6413	6268162
RS_GCF_003570905.1	All approaches	Bacteria	Bacillota	Bacilli	Paenibacillales	Paenibacillaceae	Cohnella	Cohnella faecalis	6343	1845149	21	290.9	3686	6426246
RS_GCF_004801405.1	All approaches	Bacteria	Bacillota	Bacilli	Paenibacillales	Paenibacillaceae	Cohnella	Cohnella fermenti	6628	2482260	20	374.5	4729	8522422
RS_GCF_012849095.1	All approaches	Bacteria	Bacillota	Bacilli	Paenibacillales	Paenibacillaceae	Cohnella	Cohnella herbarum	7183	2517944	30	350.5	4025	8522788
RS_GCF_000829465.1	All approaches	Bacteria	Bacillota	Bacilli	Paenibacillales	Paenibacillaceae	Cohnella	Cohnella kolymensis	4749	1285317	30	270.7	2775	4344717
RS_GCF_000378425.1	All approaches	Bacteria	Bacillota	Bacilli	Paenibacillales	Paenibacillaceae	Cohnella	Cohnella laeviribosi	4170	1291330	27	309.7	2328	4476185
RS_GCF_014212015.1	All approaches	Bacteria	Bacillota	Bacilli	Paenibacillales	Paenibacillaceae	Cohnella	Cohnella lubricantis	4202	1308898	24	311.5	2428	4469270
RS_GCF_004564235.1	All approaches	Bacteria	Bacillota	Bacilli	Paenibacillales	Paenibacillaceae	Cohnella	Cohnella luojiensis	4777	1480437	20	309.9	3038	5049922
RS_GCF_003386205.1	All approaches	Bacteria	Bacillota	Bacilli	Paenibacillales	Paenibacillaceae	Cohnella	Cohnella lupini	5634	1870602	23	332	4596	6342800
RS_GCF_014212125.1	All approaches	Bacteria	Bacillota	Bacilli	Paenibacillales	Paenibacillaceae	Cohnella	Cohnella nanjingensis	6716	2197864	30	327.3	2631	7611037
RS_GCF_000515335.1	All approaches	Bacteria	Bacillota	Bacilli	Paenibacillales	Paenibacillaceae	Cohnella	Cohnella panacarvi	4380	1403832	30	320.5	3479	4772825
RS_GCF_003386235.1	All approaches	Bacteria	Bacillota	Bacilli	Paenibacillales	Paenibacillaceae	Cohnella	Cohnella phaseoli	7583	2794735	27	368.6	4012	9401845
RS_GCF_007786475.1	All approaches	Bacteria	Bacillota	Bacilli	Paenibacillales	Paenibacillaceae	Cohnella	Cohnella terricola	4974	1580743	28	317.8	2442	5387258
RS_GCF_014212135.1	All approaches	Bacteria	Bacillota	Bacilli	Paenibacillales	Paenibacillaceae	Cohnella	Cohnella thailandensis	6043	2059184	22	340.8	4620	6918941
RS_GCF_000429825.1	All approaches	Bacteria	Bacillota	Bacilli	Paenibacillales	Paenibacillaceae	Cohnella	Cohnella thermotolerans	4670	1454903	20	311.5	2376	5051029
RS_GCF_014212175.1	All approaches	Bacteria	Bacillota	Bacilli	Paenibacillales	Paenibacillaceae	Cohnella	Cohnella xylanilytica	6369	2137040	20	335.5	3198	7356379
RS_GCF_014212055.1	All approaches	Bacteria	Bacillota	Bacilli	Paenibacillales	Paenibacillaceae	Cohnella	Cohnella zeiphila	6847	2337027	20	341.3	2844	7924106
RS_GCF_013359945.1	All approaches	Bacteria	Bacillota	Bacilli	Paenibacillales	Paenibacillaceae	Paenibacillus	Paenibacillus agri	5806	1810120	23	311.8	3254	6375712
RS_GCF_014644435.1	All approaches	Bacteria	Bacillota	Bacilli	Paenibacillales	Paenibacillaceae	Paenibacillus	Paenibacillus albidus	6999	2210934	27	315.9	5246	7671668
RS_GCF_005577435.1	All approaches	Bacteria	Bacillota	Bacilli	Paenibacillales	Paenibacillaceae	Paenibacillus	Paenibacillus algicola	4094	1296013	30	316.6	2837	4475055
RS_GCF_004001025.1	All approaches	Bacteria	Bacillota	Bacilli	Paenibacillales	Paenibacillaceae	Paenibacillus	Paenibacillus amylolyticus	6307	2043106	30	323.9	6295	7110896
RS_GCF_001637225.1	All approaches	Bacteria	Bacillota	Bacilli	Paenibacillales	Paenibacillaceae	Paenibacillus	Paenibacillus antarcticus	4943	1549700	30	313.5	4468	5372668
RS_GCF_021654775.1	All approaches	Bacteria	Bacillota	Bacilli	Paenibacillales	Paenibacillaceae	Paenibacillus	Paenibacillus azoreducens	6535	2020815	30	309.2	2285	7316152
RS_GCF_003217495.1	All approaches	Bacteria	Bacillota	Bacilli	Paenibacillales	Paenibacillaceae	Paenibacillus	Paenibacillus barcinonensis	5718	1781987	21	311.6	5589	6261136
RS_GCF_000758665.1	All approaches	Bacteria	Bacillota	Bacilli	Paenibacillales	Paenibacillaceae	Paenibacillus	Paenibacillus borealis	6968	2360325	30	338.7	4129	8156808
RS_GCF_009363115.1	All approaches	Bacteria	Bacillota	Bacilli	Paenibacillales	Paenibacillaceae	Paenibacillus	Paenibacillus brasilensis	5417	1584093	30	292.4	8985	5643381
RS_GCF_002272015.1	All approaches	Bacteria	Bacillota	Bacilli	Paenibacillales	Paenibacillaceae	Paenibacillus	Paenibacillus campinasensis	5235	1619345	20	309.3	2147	5624322
RS_GCF_004001045.1	All approaches	Bacteria	Bacillota	Bacilli	Paenibacillales	Paenibacillaceae	Paenibacillus	Paenibacillus chibensis	5476	1720820	21	314.2	2794	5910497
RS_GCF_018333375.1	All approaches	Bacteria	Bacillota	Bacilli	Paenibacillales	Paenibacillaceae	Paenibacillus	Paenibacillus cookii	5245	1675686	24	319.5	2288	5845392
RS_GCF_001857945.1	All approaches	Bacteria	Bacillota	Bacilli	Paenibacillales	Paenibacillaceae	Paenibacillus	Paenibacillus crassostreae	4446	1360839	31	306.1	2528	4757181
RS_GCF_001373415.1	All approaches	Bacteria	Bacillota	Bacilli	Paenibacillales	Paenibacillaceae	Paenibacillus	Paenibacillus dakarensis	4376	1327204	25	303.3	2063	4569428
RS_GCF_004916975.1	All approaches	Bacteria	Bacillota	Bacilli	Paenibacillales	Paenibacillaceae	Paenibacillus	Paenibacillus dokdonensis	5867	1873687	30	319.4	2886	6476225
RS_GCF_000756615.1	All approaches	Bacteria	Bacillota	Bacilli	Paenibacillales	Paenibacillaceae	Paenibacillus	Paenibacillus durus	5395	1742609	30	323	6650	6053498
RS_GCF_001012825.1	All approaches	Bacteria	Bacillota	Bacilli	Paenibacillales	Paenibacillaceae	Paenibacillus	Paenibacillus etheri	5997	1907228	26	318	4207	6634505
RS_GCF_020736845.1	All approaches	Bacteria	Bacillota	Bacilli	Paenibacillales	Paenibacillaceae	Paenibacillus	Paenibacillus farraposensis	4790	1359307	21	283.8	5643	4962427
RS_GCF_000520735.1	All approaches	Bacteria	Bacillota	Bacilli	Paenibacillales	Paenibacillaceae	Paenibacillus	Paenibacillus forsythiae	5313	1474405	20	277.5	5356	5081302
RS_GCF_001637205.1	All approaches	Bacteria	Bacillota	Bacilli	Paenibacillales	Paenibacillaceae	Paenibacillus	Paenibacillus glacialis	5339	1599815	25	299.6	5243	5709291
RS_GCF_004000885.1	All approaches	Bacteria	Bacillota	Bacilli	Paenibacillales	Paenibacillaceae	Paenibacillus	Paenibacillus glucanolyticus	5700	1766111	23	309.8	5951	6150324
RS_GCF_000758705.1	All approaches	Bacteria	Bacillota	Bacilli	Paenibacillales	Paenibacillaceae	Paenibacillus	Paenibacillus graminis	6211	2045308	30	329.3	4180	7166464
RS_GCF_001909055.1	All approaches	Bacteria	Bacillota	Bacilli	Paenibacillales	Paenibacillaceae	Paenibacillus	Paenibacillus helianthi	6237	2068272	26	331.6	7567	7118381
RS_GCF_002741055.1	All approaches	Bacteria	Bacillota	Bacilli	Paenibacillales	Paenibacillaceae	Paenibacillus	Paenibacillus ihbetae	5859	1862641	30	317.9	2182	6593819
RS_GCF_004000925.1	All approaches	Bacteria	Bacillota	Bacilli	Paenibacillales	Paenibacillaceae	Paenibacillus	Paenibacillus illinoisensis	5938	1915665	30	322.6	2415	6623886
RS_GCF_900102965.1	All approaches	Bacteria	Bacillota	Bacilli	Paenibacillales	Paenibacillaceae	Paenibacillus	Paenibacillus jilunlii	6101	2013604	29	330	3503	7032114
RS_GCF_002240415.1	All approaches	Bacteria	Bacillota	Bacilli	Paenibacillales	Paenibacillaceae	Paenibacillus	Paenibacillus kribbensis	5110	1656434	30	324.2	14061	5778702
RS_GCF_017873605.1	All approaches	Bacteria	Bacillota	Bacilli	Paenibacillales	Paenibacillaceae	Paenibacillus	Paenibacillus lactis	6068	1918224	26	316.1	2428	6738848
RS_GCF_004000945.1	All approaches	Bacteria	Bacillota	Bacilli	Paenibacillales	Paenibacillaceae	Paenibacillus	Paenibacillus lautus	6402	2036902	24	318.2	6002	7062432
RS_GCF_012933385.1	All approaches	Bacteria	Bacillota	Bacilli	Paenibacillales	Paenibacillaceae	Paenibacillus	Paenibacillus lemnae	4224	1349268	28	319.4	2531	4585858
RS_GCF_900156375.1	All approaches	Bacteria	Bacillota	Bacilli	Paenibacillales	Paenibacillaceae	Paenibacillus	Paenibacillus macquariensis	5876	1773247	21	301.8	2517	6263229
RS_GCF_000377505.1	All approaches	Bacteria	Bacillota	Bacilli	Paenibacillales	Paenibacillaceae	Paenibacillus	Paenibacillus massiliensis	5499	1823148	30	331.5	7937	6385800
RS_GCF_009664975.1	All approaches	Bacteria	Bacillota	Bacilli	Paenibacillales	Paenibacillaceae	Paenibacillus	Paenibacillus monticola	6139	2074067	31	337.9	5031	7082651
RS_GCF_000758725.1	All approaches	Bacteria	Bacillota	Bacilli	Paenibacillales	Paenibacillaceae	Paenibacillus	Paenibacillus odorifer	5960	1961969	30	329.2	2656	6812473
RS_GCF_006874425.1	All approaches	Bacteria	Bacillota	Bacilli	Paenibacillales	Paenibacillaceae	Paenibacillus	Paenibacillus ottowii	5163	1593661	28	308.7	7910	5509884
RS_GCF_001514495.1	All approaches	Bacteria	Bacillota	Bacilli	Paenibacillales	Paenibacillaceae	Paenibacillus	Paenibacillus pabuli	6524	2103886	20	322.5	6410	7329063
RS_GCF_000426545.1	All approaches	Bacteria	Bacillota	Bacilli	Paenibacillales	Paenibacillaceae	Paenibacillus	Paenibacillus panacisoli	5594	1792345	30	320.4	5690	6326414
RS_GCF_000236805.1	All approaches	Bacteria	Bacillota	Bacilli	Paenibacillales	Paenibacillaceae	Paenibacillus	Paenibacillus peoriae	5120	1654440	24	323.1	12118	5771987
RS_GCF_013141775.1	All approaches	Bacteria	Bacillota	Bacilli	Paenibacillales	Paenibacillaceae	Paenibacillus	Paenibacillus phytohabitans	7168	2451401	21	342	6125	8459535
RS_GCF_000576305.1	All approaches	Bacteria	Bacillota	Bacilli	Paenibacillales	Paenibacillaceae	Paenibacillus	Paenibacillus pini	5133	1445213	20	281.6	3456	4961801
RS_GCF_022234545.1	All approaches	Bacteria	Bacillota	Bacilli	Paenibacillales	Paenibacillaceae	Paenibacillus	Paenibacillus piscarius	6493	2189449	22	337.2	4097	7437208
RS_GCF_015710975.1	All approaches	Bacteria	Bacillota	Bacilli	Paenibacillales	Paenibacillaceae	Paenibacillus	Paenibacillus polymyxa	5471	1712101	30	312.9	7099	5961915
RS_GCF_900102085.1	All approaches	Bacteria	Bacillota	Bacilli	Paenibacillales	Paenibacillaceae	Paenibacillus	Paenibacillus polysaccharolyticus	5645	1866874	30	330.7	6301	6495147
RS_GCF_003854965.1	All approaches	Bacteria	Bacillota	Bacilli	Paenibacillales	Paenibacillaceae	Paenibacillus	Paenibacillus rhizophilus	4831	1503161	22	311.1	3038	5205297
RS_GCF_014192015.1	All approaches	Bacteria	Bacillota	Bacilli	Paenibacillales	Paenibacillaceae	Paenibacillus	Paenibacillus rhizosphaerae	6839	2159262	27	315.7	2157	7550850
RS_GCF_000981585.1	All approaches	Bacteria	Bacillota	Bacilli	Paenibacillales	Paenibacillaceae	Paenibacillus	Paenibacillus riograndensis	6705	2252815	30	336	6135	7919576
RS_GCF_000612505.1	All approaches	Bacteria	Bacillota	Bacilli	Paenibacillales	Paenibacillaceae	Paenibacillus	Paenibacillus sabinae	4866	1513216	30	311	3038	5270569
RS_GCF_017874735.1	All approaches	Bacteria	Bacillota	Bacilli	Paenibacillales	Paenibacillaceae	Paenibacillus	Paenibacillus silagei	6554	2240766	30	341.9	4694	7676680
RS_GCF_014639235.1	All approaches	Bacteria	Bacillota	Bacilli	Paenibacillales	Paenibacillaceae	Paenibacillus	Paenibacillus silvae	5964	1937161	28	324.8	6321	6853520
RS_GCF_001277345.1	All approaches	Bacteria	Bacillota	Bacilli	Paenibacillales	Paenibacillaceae	Paenibacillus	Paenibacillus solani	5684	1760799	30	309.8	5700	6198757
RS_GCF_016772475.1	All approaches	Bacteria	Bacillota	Bacilli	Paenibacillales	Paenibacillaceae	Paenibacillus	Paenibacillus sonchi	7343	2211513	30	301.2	4201	7782254
RS_GCF_018966525.1	All approaches	Bacteria	Bacillota	Bacilli	Paenibacillales	Paenibacillaceae	Paenibacillus	Paenibacillus sophorae	5632	1686530	30	299.5	3579	5867720
RS_GCF_000758685.1	All approaches	Bacteria	Bacillota	Bacilli	Paenibacillales	Paenibacillaceae	Paenibacillus	Paenibacillus stellifer	5161	1610041	30	312	2689	5658798
RS_GCF_013359905.1	All approaches	Bacteria	Bacillota	Bacilli	Paenibacillales	Paenibacillaceae	Paenibacillus	Paenibacillus taichungensis	6524	2074506	22	318	5615	7233429
RS_GCF_008973665.1	All approaches	Bacteria	Bacillota	Bacilli	Paenibacillales	Paenibacillaceae	Paenibacillus	Paenibacillus tengchongensis	5580	1841110	30	329.9	3580	6400566
RS_GCF_008635795.1	All approaches	Bacteria	Bacillota	Bacilli	Paenibacillales	Paenibacillaceae	Paenibacillus	Paenibacillus tepidiphilus	5812	1949019	22	335.3	5571	6809498
RS_GCF_017086365.1	All approaches	Bacteria	Bacillota	Bacilli	Paenibacillales	Paenibacillaceae	Paenibacillus	Paenibacillus tianjinensis	5768	1815151	30	314.7	2565	6273877
RS_GCF_013204885.1	All approaches	Bacteria	Bacillota	Bacilli	Paenibacillales	Paenibacillaceae	Paenibacillus	Paenibacillus tritici	6361	2141427	30	336.6	3246	7370929
RS_GCF_900099765.1	All approaches	Bacteria	Bacillota	Bacilli	Paenibacillales	Paenibacillaceae	Paenibacillus	Paenibacillus typhae	5943	1949630	23	328.1	2897	6740451
RS_GCF_900177425.1	All approaches	Bacteria	Bacillota	Bacilli	Paenibacillales	Paenibacillaceae	Paenibacillus	Paenibacillus uliginis	5982	1807129	30	302.1	4052	6452185
RS_GCF_000757885.1	All approaches	Bacteria	Bacillota	Bacilli	Paenibacillales	Paenibacillaceae	Paenibacillus	Paenibacillus wynnii	5556	1724655	28	310.4	5542	5988861
RS_GCF_017874615.1	All approaches	Bacteria	Bacillota	Bacilli	Paenibacillales	Paenibacillaceae	Paenibacillus	Paenibacillus xylanexedens	6202	2003883	30	323.1	6298	6991849
RS_GCF_013359935.1	All approaches	Bacteria	Bacillota	Bacilli	Paenibacillales	Paenibacillaceae	Paenibacillus	Paenibacillus xylanilyticus	6882	2115651	26	307.4	2439	7424532
RS_GCF_001280595.1	All approaches	Bacteria	Bacillota	Bacilli	Paenibacillales	Paenibacillaceae	Paenibacillus	Paenibacillus xylanivorans	6421	1994881	23	310.7	4226	7087286
RS_GCF_000520715.1	All approaches	Bacteria	Bacillota	Bacilli	Paenibacillales	Paenibacillaceae	Paenibacillus	Paenibacillus zanthoxyli	5333	1438923	21	269.8	3280	5045676
RS_GCF_000772935.1	All approaches	Bacteria	Bacillota	Bacilli	Bacillales	Planococcaceae	Lysinibacillus	Lysinibacillus boronitolerans	4576	1308231	22	285.9	2026	4564150
RS_GCF_003367505.1	All approaches	Bacteria	Bacillota	Bacilli	Bacillales	Planococcaceae	Lysinibacillus	Lysinibacillus capsici	4544	1320198	24	290.5	1814	4574203
RS_GCF_009724685.1	All approaches	Bacteria	Bacillota	Bacilli	Bacillales	Planococcaceae	Lysinibacillus	Lysinibacillus cavernae	4578	1333273	24	291.2	2098	4690315
RS_GCF_001278945.1	All approaches	Bacteria	Bacillota	Bacilli	Bacillales	Planococcaceae	Lysinibacillus	Lysinibacillus contaminans	3872	1118393	30	288.8	1977	4100313
RS_GCF_003049525.1	All approaches	Bacteria	Bacillota	Bacilli	Bacillales	Planococcaceae	Lysinibacillus	Lysinibacillus fusiformis	4770	1363810	30	285.9	2466	4796895
RS_GCF_001281525.1	All approaches	Bacteria	Bacillota	Bacilli	Bacillales	Planococcaceae	Lysinibacillus	Lysinibacillus macroides	4714	1361578	27	288.8	2971	4866035
RS_GCF_003049665.1	All approaches	Bacteria	Bacillota	Bacilli	Bacillales	Planococcaceae	Lysinibacillus	Lysinibacillus mangiferihumi	5543	1458928	23	263.2	4228	5313213
GB_GCA_001312325.1	All approaches	Bacteria	Bacillota	Bacilli	Bacillales	Planococcaceae	Lysinibacillus	Lysinibacillus pakistanensis	8223	1314001	20	159.8	1560	5009361
RS_GCF_003049575.1	All approaches	Bacteria	Bacillota	Bacilli	Bacillales	Planococcaceae	Lysinibacillus	Lysinibacillus parviboronicapiens	4639	1298286	20	279.9	2188	4752266
RS_GCF_002982115.1	All approaches	Bacteria	Bacillota	Bacilli	Bacillales	Planococcaceae	Lysinibacillus	Lysinibacillus sphaericus	4551	1305401	30	286.8	4036	4681723
RS_GCF_001183605.1	All approaches	Bacteria	Bacillota	Bacilli	Bacillales	Planococcaceae	Lysinibacillus	Lysinibacillus xylanilyticus	4880	1378307	30	282.4	3571	5221635
RS_GCF_001687565.2	All approaches	Bacteria	Bacillota	Bacilli	Bacillales	Planococcaceae	Planococcus	Planococcus antarcticus	3740	1049597	30	280.6	1529	3804624
RS_GCF_020071995.1	All approaches	Bacteria	Bacillota	Bacilli	Bacillales	Planococcaceae	Planococcus	Planococcus chinensis	3817	1124746	27	294.7	1633	3869245
RS_GCF_003664125.1	All approaches	Bacteria	Bacillota	Bacilli	Bacillales	Planococcaceae	Planococcus	Planococcus citreus	3442	1002467	30	291.2	1556	3429284
RS_GCF_001687665.2	All approaches	Bacteria	Bacillota	Bacilli	Bacillales	Planococcaceae	Planococcus	Planococcus donghaensis	3162	953416	32	301.5	1849	3319331
RS_GCF_900099655.1	All approaches	Bacteria	Bacillota	Bacilli	Bacillales	Planococcaceae	Planococcus	Planococcus glaciei	3840	1134453	26	295.4	1606	3917616
RS_GCF_001687585.2	All approaches	Bacteria	Bacillota	Bacilli	Bacillales	Planococcaceae	Planococcus	Planococcus halocryophilus	3310	979171	30	295.8	1922	3424893
RS_GCF_003289955.1	All approaches	Bacteria	Bacillota	Bacilli	Bacillales	Planococcaceae	Planococcus	Planococcus halotolerans	3603	1038359	30	288.2	2678	3622698
RS_GCF_001465835.2	All approaches	Bacteria	Bacillota	Bacilli	Bacillales	Planococcaceae	Planococcus	Planococcus kocurii	3335	987707	31	296.2	1527	3485580
RS_GCF_004761975.1	All approaches	Bacteria	Bacillota	Bacilli	Bacillales	Planococcaceae	Planococcus	Planococcus koreensis	3466	1003884	23	289.6	1529	3450322
RS_GCF_003289925.1	All approaches	Bacteria	Bacillota	Bacilli	Bacillales	Planococcaceae	Planococcus	Planococcus maitriensis	3126	920611	29	294.5	1606	3145619
RS_GCF_001687625.2	All approaches	Bacteria	Bacillota	Bacilli	Bacillales	Planococcaceae	Planococcus	Planococcus maritimus	3219	943879	30	293.2	1557	3280721
RS_GCF_003428875.1	All approaches	Bacteria	Bacillota	Bacilli	Bacillales	Planococcaceae	Planococcus	Planococcus okeanokoites	3314	952890	26	287.5	1529	3299170
RS_GCF_001687605.2	All approaches	Bacteria	Bacillota	Bacilli	Bacillales	Planococcaceae	Planococcus	Planococcus plakortidis	3252	939209	31	288.8	1556	3261818
RS_GCF_001465795.2	All approaches	Bacteria	Bacillota	Bacilli	Bacillales	Planococcaceae	Planococcus	Planococcus rifietoensis	3473	1011389	30	291.2	1562	3505011
RS_GCF_022819085.1	All approaches	Bacteria	Bacillota	Bacilli	Bacillales	Planococcaceae	Planococcus	Planococcus ruber	3366	995863	30	295.9	1674	3371367
RS_GCF_007004625.1	All approaches	Bacteria	Bacillota	Bacilli	Bacillales	Planococcaceae	Planococcus	Planococcus salinarum	3241	927833	30	286.3	1529	3287567
RS_GCF_003719725.1	All approaches	Bacteria	Bacillota	Bacilli	Bacillales	Planococcaceae	Planococcus	Planococcus salinus	3253	969592	30	298.1	1529	3335228
RS_GCF_001186155.3	All approaches	Bacteria	Bacillota	Bacilli	Bacillales	Planococcaceae	Planococcus	Planococcus versutus	3312	947586	31	286.1	1739	3330075
RS_GCF_003627095.1	All approaches	Bacteria	Bacillota	Bacilli	Lactobacillales	Streptococcaceae	Lactococcus	Lactococcus allomyrinae	2652	772360	30	291.2	2744	2758410
RS_GCF_001591705.1	All approaches	Bacteria	Bacillota	Bacilli	Lactobacillales	Streptococcaceae	Lactococcus	Lactococcus cremoris	2510	671899	22	267.7	1823	2344093
RS_GCF_018403745.1	All approaches	Bacteria	Bacillota	Bacilli	Lactobacillales	Streptococcaceae	Lactococcus	Lactococcus formosensis	2039	625487	26	306.8	2427	2117277
RS_GCF_002441655.1	All approaches	Bacteria	Bacillota	Bacilli	Lactobacillales	Streptococcaceae	Lactococcus	Lactococcus fujiensis	2053	609584	22	296.9	3565	2075869
RS_GCF_000739975.1	All approaches	Bacteria	Bacillota	Bacilli	Lactobacillales	Streptococcaceae	Lactococcus	Lactococcus garvieae	2024	595246	24	294.1	1678	2028352
RS_GCF_009601015.1	All approaches	Bacteria	Bacillota	Bacilli	Lactobacillales	Streptococcaceae	Lactococcus	Lactococcus hircilactis	2542	756052	25	297.4	3168	2563666
RS_GCF_900099625.1	All approaches	Bacteria	Bacillota	Bacilli	Lactobacillales	Streptococcaceae	Lactococcus	Lactococcus lactis	2523	729187	22	289	3169	2514221
RS_GCF_018403765.1	All approaches	Bacteria	Bacillota	Bacilli	Lactobacillales	Streptococcaceae	Lactococcus	Lactococcus nasutitermitis	2116	655976	30	310	3185	2189889
RS_GCF_002154895.1	All approaches	Bacteria	Bacillota	Bacilli	Lactobacillales	Streptococcaceae	Lactococcus	Lactococcus petauri	2305	710250	27	308.1	3358	2397176
RS_GCF_006965445.1	All approaches	Bacteria	Bacillota	Bacilli	Lactobacillales	Streptococcaceae	Lactococcus	Lactococcus protaetiae	2682	720108	30	268.5	1796	2696018
RS_GCF_014905395.1	All approaches	Bacteria	Bacillota	Bacilli	Lactobacillales	Streptococcaceae	Lactococcus	Lactococcus taiwanensis	1855	571395	30	308	1734	1956764
RS_GCF_003116835.1	All approaches	Bacteria	Bacillota	Bacilli	Lactobacillales	Streptococcaceae	Lactococcus	Lactococcus termiticola	1675	507169	24	302.8	1967	1734781
RS_GCF_001921825.1	All approaches	Bacteria	Bacillota	Bacilli	Lactobacillales	Streptococcaceae	Streptococcus	Streptococcus acidominimus	2110	624975	25	296.2	4471	2285094
RS_GCF_000186445.1	All approaches	Bacteria	Bacillota	Bacilli	Lactobacillales	Streptococcaceae	Streptococcus	Streptococcus agalactiae	2127	623042	25	292.9	1999	2287892
RS_GCF_012277075.1	All approaches	Bacteria	Bacillota	Bacilli	Lactobacillales	Streptococcaceae	Streptococcus	Streptococcus alactolyticus	1754	499152	24	284.6	1710	1698167
RS_GCF_900636475.1	All approaches	Bacteria	Bacillota	Bacilli	Lactobacillales	Streptococcaceae	Streptococcus	Streptococcus anginosus	1869	572448	31	306.3	2907	1953654
RS_GCF_000186465.1	All approaches	Bacteria	Bacillota	Bacilli	Lactobacillales	Streptococcaceae	Streptococcus	Streptococcus australis	1996	621700	30	311.5	3080	2129953
RS_GCF_001984715.1	All approaches	Bacteria	Bacillota	Bacilli	Lactobacillales	Streptococcaceae	Streptococcus	Streptococcus azizii	2022	647464	23	320.2	4402	2340839
RS_GCF_001885095.1	All approaches	Bacteria	Bacillota	Bacilli	Lactobacillales	Streptococcaceae	Streptococcus	Streptococcus bovimastitidis	2063	620743	31	300.9	2774	2075036
RS_GCF_000379985.1	All approaches	Bacteria	Bacillota	Bacilli	Lactobacillales	Streptococcaceae	Streptococcus	Streptococcus caballi	2121	608036	24	286.7	2910	2122044
RS_GCF_900636575.1	All approaches	Bacteria	Bacillota	Bacilli	Lactobacillales	Streptococcaceae	Streptococcus	Streptococcus canis	1974	589335	30	298.5	2327	2084744
RS_GCF_000425025.1	All approaches	Bacteria	Bacillota	Bacilli	Lactobacillales	Streptococcaceae	Streptococcus	Streptococcus castoreus	1824	534428	27	293	1466	1883536
RS_GCF_011421425.1	All approaches	Bacteria	Bacillota	Bacilli	Lactobacillales	Streptococcaceae	Streptococcus	Streptococcus catagoni	1976	590110	27	298.6	1656	2023804
RS_GCF_003086355.1	All approaches	Bacteria	Bacillota	Bacilli	Lactobacillales	Streptococcaceae	Streptococcus	Streptococcus chenjunshii	2243	673890	30	300.4	3131	2443046
RS_GCF_023167545.1	All approaches	Bacteria	Bacillota	Bacilli	Lactobacillales	Streptococcaceae	Streptococcus	Streptococcus constellatus	1802	555488	35	308.3	2907	1901581
RS_GCF_000187975.2	All approaches	Bacteria	Bacillota	Bacilli	Lactobacillales	Streptococcaceae	Streptococcus	Streptococcus criceti	2185	664576	30	304.2	1872	2418558
RS_GCF_000222765.1	All approaches	Bacteria	Bacillota	Bacilli	Lactobacillales	Streptococcaceae	Streptococcus	Streptococcus cristatus	1898	580033	23	305.6	2958	1994424
RS_GCF_001921845.1	All approaches	Bacteria	Bacillota	Bacilli	Lactobacillales	Streptococcaceae	Streptococcus	Streptococcus cuniculi	2020	615144	26	304.5	2635	2094853
RS_GCF_009767945.1	All approaches	Bacteria	Bacillota	Bacilli	Lactobacillales	Streptococcaceae	Streptococcus	Streptococcus danieliae	1906	540724	21	283.7	3353	1855621
RS_GCF_002096675.1	All approaches	Bacteria	Bacillota	Bacilli	Lactobacillales	Streptococcaceae	Streptococcus	Streptococcus dentisani	1726	551348	36	319.4	2781	1834212
RS_GCF_000423725.1	All approaches	Bacteria	Bacillota	Bacilli	Lactobacillales	Streptococcaceae	Streptococcus	Streptococcus devriesei	2024	617742	30	305.2	1559	2121372
RS_GCF_000380005.1	All approaches	Bacteria	Bacillota	Bacilli	Lactobacillales	Streptococcaceae	Streptococcus	Streptococcus didelphis	1803	554427	23	307.5	1653	1877438
RS_GCF_900459175.1	All approaches	Bacteria	Bacillota	Bacilli	Lactobacillales	Streptococcaceae	Streptococcus	Streptococcus downei	2069	607485	28	293.6	5390	2232110
RS_GCF_004353325.1	All approaches	Bacteria	Bacillota	Bacilli	Lactobacillales	Streptococcaceae	Streptococcus	Streptococcus downii	1864	571763	33	306.7	2548	1922750
RS_GCF_900459225.1	All approaches	Bacteria	Bacillota	Bacilli	Lactobacillales	Streptococcaceae	Streptococcus	Streptococcus dysgalactiae	2147	618549	30	288.1	1999	2151704
RS_GCF_000380025.1	All approaches	Bacteria	Bacillota	Bacilli	Lactobacillales	Streptococcaceae	Streptococcus	Streptococcus entericus	2023	597523	25	295.4	3609	2036468
GB_GCA_900637675.1	All approaches	Bacteria	Bacillota	Bacilli	Lactobacillales	Streptococcaceae	Streptococcus	Streptococcus equi	2303	636342	30	276.3	3976	2253416
RS_GCF_000187265.1	All approaches	Bacteria	Bacillota	Bacilli	Lactobacillales	Streptococcaceae	Streptococcus	Streptococcus equinus	1711	499804	21	292.1	1642	1741734
RS_GCF_000372425.1	All approaches	Bacteria	Bacillota	Bacilli	Lactobacillales	Streptococcaceae	Streptococcus	Streptococcus ferus	1821	556727	32	305.7	2198	1847340
RS_GCF_024170225.1	All approaches	Bacteria	Bacillota	Bacilli	Lactobacillales	Streptococcaceae	Streptococcus	Streptococcus gallinaceus	2076	622381	23	299.8	3102	2055108
RS_GCF_002000985.1	All approaches	Bacteria	Bacillota	Bacilli	Lactobacillales	Streptococcaceae	Streptococcus	Streptococcus gallolyticus	2418	727740	30	301	2279	2492900
RS_GCF_001553855.1	All approaches	Bacteria	Bacillota	Bacilli	Lactobacillales	Streptococcaceae	Streptococcus	Streptococcus gordonii	2091	644216	23	308.1	3647	2166763
RS_GCF_009870755.1	All approaches	Bacteria	Bacillota	Bacilli	Lactobacillales	Streptococcaceae	Streptococcus	Streptococcus halichoeri	1705	529490	21	310.6	1584	1891345
RS_GCF_001598035.1	All approaches	Bacteria	Bacillota	Bacilli	Lactobacillales	Streptococcaceae	Streptococcus	Streptococcus halotolerans	1955	602468	31	308.2	3308	2182100
RS_GCF_000376985.1	All approaches	Bacteria	Bacillota	Bacilli	Lactobacillales	Streptococcaceae	Streptococcus	Streptococcus henryi	2334	702408	22	300.9	2274	2422509
RS_GCF_003686955.1	All approaches	Bacteria	Bacillota	Bacilli	Lactobacillales	Streptococcaceae	Streptococcus	Streptococcus hillyeri	2063	615175	20	298.2	2197	2147614
RS_GCF_001708305.1	All approaches	Bacteria	Bacillota	Bacilli	Lactobacillales	Streptococcaceae	Streptococcus	Streptococcus himalayensis	2105	654838	30	311.1	6312	2275471
RS_GCF_900459405.1	All approaches	Bacteria	Bacillota	Bacilli	Lactobacillales	Streptococcaceae	Streptococcus	Streptococcus hyointestinalis	2544	749454	32	294.6	3729	2553358
RS_GCF_000420785.1	All approaches	Bacteria	Bacillota	Bacilli	Lactobacillales	Streptococcaceae	Streptococcus	Streptococcus hyovaginalis	2059	598645	26	290.7	2274	2077809
RS_GCF_000188015.2	All approaches	Bacteria	Bacillota	Bacilli	Lactobacillales	Streptococcaceae	Streptococcus	Streptococcus ictaluri	2471	658372	30	266.4	1466	2234402
RS_GCF_000479335.1	All approaches	Bacteria	Bacillota	Bacilli	Lactobacillales	Streptococcaceae	Streptococcus	Streptococcus ilei	1862	587704	34	315.6	3279	1992567
RS_GCF_000154985.1	All approaches	Bacteria	Bacillota	Bacilli	Lactobacillales	Streptococcaceae	Streptococcus	Streptococcus infantarius	1961	561628	26	286.4	3126	1925187
RS_GCF_000187465.1	All approaches	Bacteria	Bacillota	Bacilli	Lactobacillales	Streptococcaceae	Streptococcus	Streptococcus infantis	1862	555203	25	298.2	2862	1905984
RS_GCF_003674745.1	All approaches	Bacteria	Bacillota	Bacilli	Lactobacillales	Streptococcaceae	Streptococcus	Streptococcus iniae	1912	592695	24	310	2090	1991323
RS_GCF_000413475.1	All approaches	Bacteria	Bacillota	Bacilli	Lactobacillales	Streptococcaceae	Streptococcus	Streptococcus intermedius	1875	569244	31	303.6	2223	1951449
RS_GCF_016642265.1	All approaches	Bacteria	Bacillota	Bacilli	Lactobacillales	Streptococcaceae	Streptococcus	Streptococcus lactarius	1992	626295	22	314.4	4115	2117087
RS_GCF_016908645.1	All approaches	Bacteria	Bacillota	Bacilli	Lactobacillales	Streptococcaceae	Streptococcus	Streptococcus loxodontisalivarius	2082	648221	28	311.3	3599	2226923
RS_GCF_900475675.1	All approaches	Bacteria	Bacillota	Bacilli	Lactobacillales	Streptococcaceae	Streptococcus	Streptococcus lutetiensis	1774	511712	30	288.5	1506	1793521
RS_GCF_000187995.2	All approaches	Bacteria	Bacillota	Bacilli	Lactobacillales	Streptococcaceae	Streptococcus	Streptococcus macacae	1799	548512	30	304.9	2370	1916985
GB_GCA_000283635.1	All approaches	Bacteria	Bacillota	Bacilli	Lactobacillales	Streptococcaceae	Streptococcus	Streptococcus macedonicus	2149	609619	30	283.7	7961	2142762
RS_GCF_000380045.1	All approaches	Bacteria	Bacillota	Bacilli	Lactobacillales	Streptococcaceae	Streptococcus	Streptococcus marimammalium	1437	446578	27	310.8	3316	1505444
RS_GCF_001623565.1	All approaches	Bacteria	Bacillota	Bacilli	Lactobacillales	Streptococcaceae	Streptococcus	Streptococcus marmotae	2260	666557	30	294.9	2720	2322791
RS_GCF_000380065.1	All approaches	Bacteria	Bacillota	Bacilli	Lactobacillales	Streptococcaceae	Streptococcus	Streptococcus massiliensis	1929	557233	24	288.9	2784	1864153
RS_GCF_000380085.1	All approaches	Bacteria	Bacillota	Bacilli	Lactobacillales	Streptococcaceae	Streptococcus	Streptococcus merionis	2151	660994	30	307.3	2034	2357340
RS_GCF_000377005.1	All approaches	Bacteria	Bacillota	Bacilli	Lactobacillales	Streptococcaceae	Streptococcus	Streptococcus minor	1913	575663	26	300.9	2154	1927889
RS_GCF_000148585.2	All approaches	Bacteria	Bacillota	Bacilli	Lactobacillales	Streptococcaceae	Streptococcus	Streptococcus mitis	1736	554869	30	319.6	4325	1868883
RS_GCF_006739205.1	All approaches	Bacteria	Bacillota	Bacilli	Lactobacillales	Streptococcaceae	Streptococcus	Streptococcus mutans	1889	576414	30	305.1	1646	2018796
RS_GCF_900637025.1	All approaches	Bacteria	Bacillota	Bacilli	Lactobacillales	Streptococcaceae	Streptococcus	Streptococcus oralis	1791	578445	30	323	2882	1931548
RS_GCF_017883985.1	All approaches	Bacteria	Bacillota	Bacilli	Lactobacillales	Streptococcaceae	Streptococcus	Streptococcus oricebi	2048	633273	30	309.2	2866	2141351
RS_GCF_001431045.1	All approaches	Bacteria	Bacillota	Bacilli	Lactobacillales	Streptococcaceae	Streptococcus	Streptococcus orisasini	2146	668328	27	311.4	3131	2299160
RS_GCF_018137985.1	All approaches	Bacteria	Bacillota	Bacilli	Lactobacillales	Streptococcaceae	Streptococcus	Streptococcus oriscaviae	2143	657163	31	306.7	2522	2197335
RS_GCF_000380105.1	All approaches	Bacteria	Bacillota	Bacilli	Lactobacillales	Streptococcaceae	Streptococcus	Streptococcus orisratti	2351	686860	28	292.2	2163	2416134
RS_GCF_000380125.1	All approaches	Bacteria	Bacillota	Bacilli	Lactobacillales	Streptococcaceae	Streptococcus	Streptococcus ovis	2370	705390	30	297.6	3207	2358538
RS_GCF_012396585.1	All approaches	Bacteria	Bacillota	Bacilli	Lactobacillales	Streptococcaceae	Streptococcus	Streptococcus ovuberis	2310	697395	22	301.9	2715	2467419
RS_GCF_016481305.1	All approaches	Bacteria	Bacillota	Bacilli	Lactobacillales	Streptococcaceae	Streptococcus	Streptococcus pacificus	1515	500227	30	330.2	3196	1656080
RS_GCF_017884005.1	All approaches	Bacteria	Bacillota	Bacilli	Lactobacillales	Streptococcaceae	Streptococcus	Streptococcus panodentis	2609	792199	25	303.6	3067	2783954
RS_GCF_001642085.1	All approaches	Bacteria	Bacillota	Bacilli	Lactobacillales	Streptococcaceae	Streptococcus	Streptococcus pantholopis	2018	615851	31	305.2	3131	2241302
RS_GCF_000164675.2	All approaches	Bacteria	Bacillota	Bacilli	Lactobacillales	Streptococcaceae	Streptococcus	Streptococcus parasanguinis	1982	631092	30	318.4	3019	2153652
RS_GCF_021654455.1	All approaches	Bacteria	Bacillota	Bacilli	Lactobacillales	Streptococcaceae	Streptococcus	Streptococcus parasuis	2130	641092	31	301	3130	2197342
RS_GCF_000187935.1	All approaches	Bacteria	Bacillota	Bacilli	Lactobacillales	Streptococcaceae	Streptococcus	Streptococcus parauberis	2129	633500	30	297.6	2832	2164480
RS_GCF_004843545.1	All approaches	Bacteria	Bacillota	Bacilli	Lactobacillales	Streptococcaceae	Streptococcus	Streptococcus pasteurianus	2054	607604	30	295.8	3986	2149841
RS_GCF_002887775.1	All approaches	Bacteria	Bacillota	Bacilli	Lactobacillales	Streptococcaceae	Streptococcus	Streptococcus penaeicida	2155	600745	26	278.8	2118	2051969
RS_GCF_000187585.1	All approaches	Bacteria	Bacillota	Bacilli	Lactobacillales	Streptococcaceae	Streptococcus	Streptococcus peroris	1606	489734	34	304.9	2279	1639920
RS_GCF_007859195.1	All approaches	Bacteria	Bacillota	Bacilli	Lactobacillales	Streptococcaceae	Streptococcus	Streptococcus pharyngis	1490	457991	21	307.4	2237	1511423
RS_GCF_001302265.1	All approaches	Bacteria	Bacillota	Bacilli	Lactobacillales	Streptococcaceae	Streptococcus	Streptococcus phocae	1719	496025	21	288.6	1467	1700082
RS_GCF_002953735.1	All approaches	Bacteria	Bacillota	Bacilli	Lactobacillales	Streptococcaceae	Streptococcus	Streptococcus pluranimalium	2009	595110	31	296.2	4379	2065522
RS_GCF_000423745.1	All approaches	Bacteria	Bacillota	Bacilli	Lactobacillales	Streptococcaceae	Streptococcus	Streptococcus plurextorum	2088	623073	22	298.4	3670	2103464
RS_GCF_001457635.1	All approaches	Bacteria	Bacillota	Bacilli	Lactobacillales	Streptococcaceae	Streptococcus	Streptococcus pneumoniae	2091	603024	30	288.4	2234	2110968
RS_GCF_000423765.1	All approaches	Bacteria	Bacillota	Bacilli	Lactobacillales	Streptococcaceae	Streptococcus	Streptococcus porci	2302	672689	28	292.2	2423	2290936
RS_GCF_900475415.1	All approaches	Bacteria	Bacillota	Bacilli	Lactobacillales	Streptococcaceae	Streptococcus	Streptococcus porcinus	1941	598710	31	308.5	1983	2033046
RS_GCF_002087075.1	All approaches	Bacteria	Bacillota	Bacilli	Lactobacillales	Streptococcaceae	Streptococcus	Streptococcus pseudopneumoniae	2199	621037	27	282.4	2400	2172620
RS_GCF_000188035.1	All approaches	Bacteria	Bacillota	Bacilli	Lactobacillales	Streptococcaceae	Streptococcus	Streptococcus pseudoporcinus	1988	618436	30	311.1	2157	2126865
RS_GCF_002055535.1	All approaches	Bacteria	Bacillota	Bacilli	Lactobacillales	Streptococcaceae	Streptococcus	Streptococcus pyogenes	1899	549014	30	289.1	2060	1914862
RS_GCF_000286075.1	All approaches	Bacteria	Bacillota	Bacilli	Lactobacillales	Streptococcaceae	Streptococcus	Streptococcus ratti	1948	595805	32	305.9	1506	2062017
RS_GCF_003595525.1	All approaches	Bacteria	Bacillota	Bacilli	Lactobacillales	Streptococcaceae	Streptococcus	Streptococcus respiraculi	1939	599870	30	309.4	3775	2067971
RS_GCF_004785935.1	All approaches	Bacteria	Bacillota	Bacilli	Lactobacillales	Streptococcaceae	Streptococcus	Streptococcus rubneri	1983	639170	30	322.3	4639	2160087
RS_GCF_003609975.1	All approaches	Bacteria	Bacillota	Bacilli	Lactobacillales	Streptococcaceae	Streptococcus	Streptococcus ruminantium	1898	595009	30	313.5	3171	2090539
RS_GCF_000785515.1	All approaches	Bacteria	Bacillota	Bacilli	Lactobacillales	Streptococcaceae	Streptococcus	Streptococcus salivarius	1992	639673	30	321.1	4308	2188923
RS_GCF_016908655.1	All approaches	Bacteria	Bacillota	Bacilli	Lactobacillales	Streptococcaceae	Streptococcus	Streptococcus saliviloxodontae	1890	597986	28	316.4	2668	2051957
RS_GCF_000194945.1	All approaches	Bacteria	Bacillota	Bacilli	Lactobacillales	Streptococcaceae	Streptococcus	Streptococcus sanguinis	2180	680399	30	312.1	3494	2280483
RS_GCF_000767835.1	All approaches	Bacteria	Bacillota	Bacilli	Lactobacillales	Streptococcaceae	Streptococcus	Streptococcus sinensis	1982	605168	25	305.3	3151	2061843
RS_GCF_000686605.1	All approaches	Bacteria	Bacillota	Bacilli	Lactobacillales	Streptococcaceae	Streptococcus	Streptococcus sobrinus	2045	592936	30	289.9	1591	2138493
RS_GCF_000294495.1	All approaches	Bacteria	Bacillota	Bacilli	Lactobacillales	Streptococcaceae	Streptococcus	Streptococcus suis	1858	578202	30	311.2	2103	1980887
RS_GCF_010120595.1	All approaches	Bacteria	Bacillota	Bacilli	Lactobacillales	Streptococcaceae	Streptococcus	Streptococcus thermophilus	2250	591970	30	263.1	1821	2102268
RS_GCF_000380145.1	All approaches	Bacteria	Bacillota	Bacilli	Lactobacillales	Streptococcaceae	Streptococcus	Streptococcus thoraltensis	2210	653582	30	295.7	2320	2385218
GB_GCA_024346585.1	All approaches	Bacteria	Bacillota	Bacilli	Lactobacillales	Streptococcaceae	Streptococcus	Streptococcus toyakuensis	1964	608079	30	309.6	4908	2055023
RS_GCF_002355215.1	All approaches	Bacteria	Bacillota	Bacilli	Lactobacillales	Streptococcaceae	Streptococcus	Streptococcus troglodytae	2091	589015	30	281.7	1506	2097874
RS_GCF_900475595.1	All approaches	Bacteria	Bacillota	Bacilli	Lactobacillales	Streptococcaceae	Streptococcus	Streptococcus uberis	1919	586387	30	305.6	4206	1975601
RS_GCF_000188055.2	All approaches	Bacteria	Bacillota	Bacilli	Lactobacillales	Streptococcaceae	Streptococcus	Streptococcus urinalis	2210	634462	31	287.1	2146	2130431
RS_GCF_000188295.1	All approaches	Bacteria	Bacillota	Bacilli	Lactobacillales	Streptococcaceae	Streptococcus	Streptococcus vestibularis	1806	523709	30	290	2513	1872773
RS_GCF_016461705.1	All approaches	Bacteria	Bacillota	Bacilli	Lactobacillales	Streptococcaceae	Streptococcus	Streptococcus vicugnae	1877	565355	31	301.2	2217	1906993
RS_GCF_016481285.1	All approaches	Bacteria	Bacillota	Bacilli	Lactobacillales	Streptococcaceae	Streptococcus	Streptococcus zalophi	1447	479015	38	331	3483	1581094
RS_GCF_024623065.1	All approaches	Bacteria	Bacteroidota	Bacteroidia	Bacteroidales	Bacteroidaceae	Bacteroides	Bacteroides acidifaciens	4169	1445788	23	346.8	2670	4849831
RS_GCF_002222615.2	All approaches	Bacteria	Bacteroidota	Bacteroidia	Bacteroidales	Bacteroidaceae	Bacteroides	Bacteroides caccae	3676	1376437	30	374.4	1984	4570803
RS_GCF_001688725.2	All approaches	Bacteria	Bacteroidota	Bacteroidia	Bacteroidales	Bacteroidaceae	Bacteroides	Bacteroides caecimuris	4078	1434277	30	351.7	2011	4839927
RS_GCF_000158035.1	All approaches	Bacteria	Bacteroidota	Bacteroidia	Bacteroidales	Bacteroidaceae	Bacteroides	Bacteroides cellulosilyticus	5161	1978899	24	383.4	2489	6870144
RS_GCF_900129655.1	All approaches	Bacteria	Bacteroidota	Bacteroidia	Bacteroidales	Bacteroidaceae	Bacteroides	Bacteroides clarus	3083	1137817	28	369.1	1962	3748808
GB_GCA_025146565.1	All approaches	Bacteria	Bacteroidota	Bacteroidia	Bacteroidales	Bacteroidaceae	Bacteroides	Bacteroides eggerthii	3478	1266192	30	364.1	1939	4206509
RS_GCF_003865075.1	All approaches	Bacteria	Bacteroidota	Bacteroidia	Bacteroidales	Bacteroidaceae	Bacteroides	Bacteroides faecalis	5023	1674759	29	333.4	1898	5771427
RS_GCF_000614145.1	All approaches	Bacteria	Bacteroidota	Bacteroidia	Bacteroidales	Bacteroidaceae	Bacteroides	Bacteroides faecichinchillae	4590	1398843	20	304.8	1899	4782583
RS_GCF_900106755.1	All approaches	Bacteria	Bacteroidota	Bacteroidia	Bacteroidales	Bacteroidaceae	Bacteroides	Bacteroides faecis	4753	1780446	24	374.6	2035	5959374
RS_GCF_000156195.1	All approaches	Bacteria	Bacteroidota	Bacteroidia	Bacteroidales	Bacteroidaceae	Bacteroides	Bacteroides finegoldii	4148	1461157	21	352.3	2240	4892401
RS_GCF_000195635.1	All approaches	Bacteria	Bacteroidota	Bacteroidia	Bacteroidales	Bacteroidaceae	Bacteroides	Bacteroides fluxus	3621	1308646	21	361.4	2041	4330716
RS_GCF_000025985.1	All approaches	Bacteria	Bacteroidota	Bacteroidia	Bacteroidales	Bacteroidaceae	Bacteroides	Bacteroides fragilis	4352	1557318	30	357.8	1958	5241700
RS_GCF_000374365.1	All approaches	Bacteria	Bacteroidota	Bacteroidia	Bacteroidales	Bacteroidaceae	Bacteroides	Bacteroides gallinarum	4342	1459027	21	336	2046	4917576
RS_GCF_000186225.1	All approaches	Bacteria	Bacteroidota	Bacteroidia	Bacteroidales	Bacteroidaceae	Bacteroides	Bacteroides helcogenes	3359	1201866	30	357.8	1955	3998906
RS_GCF_004342845.1	All approaches	Bacteria	Bacteroidota	Bacteroidia	Bacteroidales	Bacteroidaceae	Bacteroides	Bacteroides heparinolyticus	3079	1077755	22	350	2286	3643328
RS_GCF_000172175.1	All approaches	Bacteria	Bacteroidota	Bacteroidia	Bacteroidales	Bacteroidaceae	Bacteroides	Bacteroides intestinalis	4721	1832864	30	388.2	2485	6052596
RS_GCF_009193295.2	All approaches	Bacteria	Bacteroidota	Bacteroidia	Bacteroidales	Bacteroidaceae	Bacteroides	Bacteroides luhongzhouii	4405	1738951	30	394.8	1990	5760088
GB_GCA_000613465.1	All approaches	Bacteria	Bacteroidota	Bacteroidia	Bacteroidales	Bacteroidaceae	Bacteroides	Bacteroides nordii	5080	1658887	22	326.6	2464	5591555
RS_GCF_000315485.1	All approaches	Bacteria	Bacteroidota	Bacteroidia	Bacteroidales	Bacteroidaceae	Bacteroides	Bacteroides oleiciplenus	5532	2141774	20	387.2	2470	7087734
RS_GCF_001314995.1	All approaches	Bacteria	Bacteroidota	Bacteroidia	Bacteroidales	Bacteroidaceae	Bacteroides	Bacteroides ovatus	4916	1960540	30	398.8	2058	6472489
RS_GCF_018390535.1	All approaches	Bacteria	Bacteroidota	Bacteroidia	Bacteroidales	Bacteroidaceae	Bacteroides	Bacteroides propionicigenes	3521	1244375	26	353.4	1936	4109798
RS_GCF_000428105.1	All approaches	Bacteria	Bacteroidota	Bacteroidia	Bacteroidales	Bacteroidaceae	Bacteroides	Bacteroides pyogenes	2895	1002989	26	346.5	1999	3427038
RS_GCF_000517545.1	All approaches	Bacteria	Bacteroidota	Bacteroidia	Bacteroidales	Bacteroidaceae	Bacteroides	Bacteroides reticulotermitis	5117	1579783	22	308.7	1922	5365278
RS_GCF_000614125.1	All approaches	Bacteria	Bacteroidota	Bacteroidia	Bacteroidales	Bacteroidaceae	Bacteroides	Bacteroides rodentium	4993	1456252	24	291.7	1432	4884492
RS_GCF_000381365.1	All approaches	Bacteria	Bacteroidota	Bacteroidia	Bacteroidales	Bacteroidaceae	Bacteroides	Bacteroides salyersiae	4148	1584976	30	382.1	3132	5315450
RS_GCF_900142015.1	All approaches	Bacteria	Bacteroidota	Bacteroidia	Bacteroidales	Bacteroidaceae	Bacteroides	Bacteroides stercorirosoris	4996	1892387	23	378.8	2490	6268181
GB_GCA_025147325.1	All approaches	Bacteria	Bacteroidota	Bacteroidia	Bacteroidales	Bacteroidaceae	Bacteroides	Bacteroides stercoris	3410	1199770	30	351.8	2048	4007931
RS_GCF_000011065.1	All approaches	Bacteria	Bacteroidota	Bacteroidia	Bacteroidales	Bacteroidaceae	Bacteroides	Bacteroides thetaiotaomicron	4944	1885419	30	381.4	2184	6293399
GB_GCA_025147485.1	All approaches	Bacteria	Bacteroidota	Bacteroidia	Bacteroidales	Bacteroidaceae	Bacteroides	Bacteroides uniformis	3789	1401963	30	370	1981	4629452
RS_GCF_000210075.1	All approaches	Bacteria	Bacteroidota	Bacteroidia	Bacteroidales	Bacteroidaceae	Bacteroides	Bacteroides xylanisolvens	4754	1721510	30	362.1	2046	5976145
RS_GCF_009193325.2	All approaches	Bacteria	Bacteroidota	Bacteroidia	Bacteroidales	Bacteroidaceae	Bacteroides	Bacteroides zhangwenhongii	4252	1619080	30	380.8	2225	5320612
RS_GCF_002998435.1	All approaches	Bacteria	Bacteroidota	Bacteroidia	Bacteroidales	Bacteroidaceae	Bacteroides	Bacteroides zoogleoformans	2791	995611	30	356.7	2053	3361794
RS_GCF_000312445.1	All approaches	Bacteria	Bacteroidota	Bacteroidia	Bacteroidales	Bacteroidaceae	Phocaeicola	Phocaeicola abscessus	2086	757298	30	363	1922	2536876
RS_GCF_000374585.1	All approaches	Bacteria	Bacteroidota	Bacteroidia	Bacteroidales	Bacteroidaceae	Phocaeicola	Phocaeicola barnesiae	3067	1078855	29	351.8	2042	3619906
RS_GCF_000154845.1	All approaches	Bacteria	Bacteroidota	Bacteroidia	Bacteroidales	Bacteroidaceae	Phocaeicola	Phocaeicola coprocola	3850	1261166	23	327.6	2184	4300117
RS_GCF_000157915.1	All approaches	Bacteria	Bacteroidota	Bacteroidia	Bacteroidales	Bacteroidaceae	Phocaeicola	Phocaeicola coprophilus	3428	1142608	26	333.3	2022	4041504
RS_GCF_013009555.1	All approaches	Bacteria	Bacteroidota	Bacteroidia	Bacteroidales	Bacteroidaceae	Phocaeicola	Phocaeicola dorei	4631	1678379	30	362.4	1893	5625488
RS_GCF_013618865.1	All approaches	Bacteria	Bacteroidota	Bacteroidia	Bacteroidales	Bacteroidaceae	Phocaeicola	Phocaeicola faecicola	3929	1345038	20	342.3	2048	4547551
RS_GCF_000382445.1	All approaches	Bacteria	Bacteroidota	Bacteroidia	Bacteroidales	Bacteroidaceae	Phocaeicola	Phocaeicola massiliensis	3964	1358898	24	342.8	5408	4646209
RS_GCF_000613805.1	All approaches	Bacteria	Bacteroidota	Bacteroidia	Bacteroidales	Bacteroidaceae	Phocaeicola	Phocaeicola paurosaccharolyticus	3022	1034513	22	342.3	2902	3430348
RS_GCF_000187895.1	All approaches	Bacteria	Bacteroidota	Bacteroidia	Bacteroidales	Bacteroidaceae	Phocaeicola	Phocaeicola plebeius	3660	1341651	28	366.6	2184	4421924
RS_GCF_000190575.1	All approaches	Bacteria	Bacteroidota	Bacteroidia	Bacteroidales	Bacteroidaceae	Phocaeicola	Phocaeicola salanitronis	3782	1262113	30	333.7	1944	4308663
RS_GCF_000614185.1	All approaches	Bacteria	Bacteroidota	Bacteroidia	Bacteroidales	Bacteroidaceae	Phocaeicola	Phocaeicola sartorii	5377	1579932	20	293.8	2041	5290373
RS_GCF_000012825.1	All approaches	Bacteria	Bacteroidota	Bacteroidia	Bacteroidales	Bacteroidaceae	Phocaeicola	Phocaeicola vulgatus	4218	1537182	30	364.4	1893	5163189
RS_GCF_000426565.1	All approaches	Bacteria	Bacteroidota	Bacteroidia	Bacteroidales	Bacteroidaceae	Prevotella	Prevotella albensis	2286	802577	24	351.1	2509	2668851
RS_GCF_000378745.1	All approaches	Bacteria	Bacteroidota	Bacteroidia	Bacteroidales	Bacteroidaceae	Prevotella	Prevotella amnii	2050	697688	26	340.3	2083	2391937
RS_GCF_000614025.1	All approaches	Bacteria	Bacteroidota	Bacteroidia	Bacteroidales	Bacteroidaceae	Prevotella	Prevotella aurantiaca	2824	843124	21	298.6	2525	3002170
RS_GCF_000426585.1	All approaches	Bacteria	Bacteroidota	Bacteroidia	Bacteroidales	Bacteroidaceae	Prevotella	Prevotella baroniae	2519	927290	27	368.1	2727	3128717
RS_GCF_000160535.1	All approaches	Bacteria	Bacteroidota	Bacteroidia	Bacteroidales	Bacteroidaceae	Prevotella	Prevotella bergensis	2712	934590	21	344.6	2548	3273670
RS_GCF_000262545.1	All approaches	Bacteria	Bacteroidota	Bacteroidia	Bacteroidales	Bacteroidaceae	Prevotella	Prevotella bivia	2142	727628	30	339.7	2073	2521238
RS_GCF_000621725.1	All approaches	Bacteria	Bacteroidota	Bacteroidia	Bacteroidales	Bacteroidaceae	Prevotella	Prevotella brevis	2772	1064826	30	384.1	3819	3492520
RS_GCF_008016795.1	All approaches	Bacteria	Bacteroidota	Bacteroidia	Bacteroidales	Bacteroidaceae	Prevotella	Prevotella brunnea	2306	744654	20	322.9	4199	2585079
RS_GCF_022024235.1	All approaches	Bacteria	Bacteroidota	Bacteroidia	Bacteroidales	Bacteroidaceae	Prevotella	Prevotella bryantii	2927	1073167	30	366.6	4129	3630414
RS_GCF_000184945.1	All approaches	Bacteria	Bacteroidota	Bacteroidia	Bacteroidales	Bacteroidaceae	Prevotella	Prevotella buccae	2638	942226	28	357.2	2564	3284105
RS_GCF_000177075.1	All approaches	Bacteria	Bacteroidota	Bacteroidia	Bacteroidales	Bacteroidaceae	Prevotella	Prevotella buccalis	2632	882496	20	335.3	2543	3033961
RS_GCF_024054555.1	All approaches	Bacteria	Bacteroidota	Bacteroidia	Bacteroidales	Bacteroidaceae	Prevotella	Prevotella cerevisiae	2668	944065	23	353.8	1855	3288379
RS_GCF_003096815.1	All approaches	Bacteria	Bacteroidota	Bacteroidia	Bacteroidales	Bacteroidaceae	Prevotella	Prevotella colorans	2585	845797	22	327.2	2564	2936680
GB_GCA_025151535.1	All approaches	Bacteria	Bacteroidota	Bacteroidia	Bacteroidales	Bacteroidaceae	Prevotella	Prevotella copri	2818	959161	30	340.4	2513	3325514
RS_GCF_000430525.1	All approaches	Bacteria	Bacteroidota	Bacteroidia	Bacteroidales	Bacteroidaceae	Prevotella	Prevotella corporis	2506	803088	20	320.5	3350	2800206
RS_GCF_000614065.1	All approaches	Bacteria	Bacteroidota	Bacteroidia	Bacteroidales	Bacteroidaceae	Prevotella	Prevotella dentasini	2510	708966	30	282.5	1863	2546609
RS_GCF_900454835.1	All approaches	Bacteria	Bacteroidota	Bacteroidia	Bacteroidales	Bacteroidaceae	Prevotella	Prevotella denticola	2579	899065	30	348.6	3087	3171703
RS_GCF_000613345.1	All approaches	Bacteria	Bacteroidota	Bacteroidia	Bacteroidales	Bacteroidaceae	Prevotella	Prevotella disiens	2749	807283	20	293.7	2537	2797134
RS_GCF_000613405.1	All approaches	Bacteria	Bacteroidota	Bacteroidia	Bacteroidales	Bacteroidaceae	Prevotella	Prevotella enoeca	2841	815083	23	286.9	1834	2784020
RS_GCF_000613945.1	All approaches	Bacteria	Bacteroidota	Bacteroidia	Bacteroidales	Bacteroidaceae	Prevotella	Prevotella falsenii	2653	790070	23	297.8	1810	2800241
RS_GCF_001262015.1	All approaches	Bacteria	Bacteroidota	Bacteroidia	Bacteroidales	Bacteroidaceae	Prevotella	Prevotella fusca	2737	885740	30	323.6	2521	3261806
RS_GCF_017347605.1	All approaches	Bacteria	Bacteroidota	Bacteroidia	Bacteroidales	Bacteroidaceae	Prevotella	Prevotella herbatica	2750	1026960	30	373.4	2505	3524789
RS_GCF_000613925.1	All approaches	Bacteria	Bacteroidota	Bacteroidia	Bacteroidales	Bacteroidaceae	Prevotella	Prevotella histicola	2625	828204	30	315.5	2927	2949807
RS_GCF_004535825.1	All approaches	Bacteria	Bacteroidota	Bacteroidia	Bacteroidales	Bacteroidaceae	Prevotella	Prevotella hominis	3576	1190437	23	332.9	3235	4105402
RS_GCF_017426725.1	All approaches	Bacteria	Bacteroidota	Bacteroidia	Bacteroidales	Bacteroidaceae	Prevotella	Prevotella illustrans	2560	910339	22	355.6	2499	3088950
RS_GCF_001953955.1	All approaches	Bacteria	Bacteroidota	Bacteroidia	Bacteroidales	Bacteroidaceae	Prevotella	Prevotella intermedia	2288	759656	30	332	2526	2674170
RS_GCF_900187995.1	All approaches	Bacteria	Bacteroidota	Bacteroidia	Bacteroidales	Bacteroidaceae	Prevotella	Prevotella jejuni	2946	981165	22	333	2521	3646938
RS_GCF_019973375.1	All approaches	Bacteria	Bacteroidota	Bacteroidia	Bacteroidales	Bacteroidaceae	Prevotella	Prevotella lacticifex	3343	1179532	22	352.8	4372	4189628
RS_GCF_900079775.1	All approaches	Bacteria	Bacteroidota	Bacteroidia	Bacteroidales	Bacteroidaceae	Prevotella	Prevotella lascolaii	3235	1057342	30	326.8	2536	3765112
RS_GCF_000378085.1	All approaches	Bacteria	Bacteroidota	Bacteroidia	Bacteroidales	Bacteroidaceae	Prevotella	Prevotella loescheii	2840	966939	30	340.5	2565	3508589
RS_GCF_000382385.1	All approaches	Bacteria	Bacteroidota	Bacteroidia	Bacteroidales	Bacteroidaceae	Prevotella	Prevotella maculosa	2806	967708	22	344.9	2492	3314235
RS_GCF_000146675.1	All approaches	Bacteria	Bacteroidota	Bacteroidia	Bacteroidales	Bacteroidaceae	Prevotella	Prevotella marshii	2193	724877	30	330.5	2520	2559358
RS_GCF_000144405.1	All approaches	Bacteria	Bacteroidota	Bacteroidia	Bacteroidales	Bacteroidaceae	Prevotella	Prevotella melaninogenica	2464	871546	30	353.7	3097	3168282
RS_GCF_000614105.1	All approaches	Bacteria	Bacteroidota	Bacteroidia	Bacteroidales	Bacteroidaceae	Prevotella	Prevotella micans	2329	698222	23	299.8	2245	2426740
RS_GCF_009695775.1	All approaches	Bacteria	Bacteroidota	Bacteroidia	Bacteroidales	Bacteroidaceae	Prevotella	Prevotella mizrahii	3207	1131427	22	352.8	4012	3920788
RS_GCF_000191065.1	All approaches	Bacteria	Bacteroidota	Bacteroidia	Bacteroidales	Bacteroidaceae	Prevotella	Prevotella multiformis	2478	841483	22	339.6	2997	3057407
RS_GCF_000218235.1	All approaches	Bacteria	Bacteroidota	Bacteroidia	Bacteroidales	Bacteroidaceae	Prevotella	Prevotella multisaccharivorax	2948	1004589	30	340.8	2514	3388644
RS_GCF_000379965.1	All approaches	Bacteria	Bacteroidota	Bacteroidia	Bacteroidales	Bacteroidaceae	Prevotella	Prevotella nanceiensis	2068	761417	30	368.2	2510	2650108
RS_GCF_000220235.1	All approaches	Bacteria	Bacteroidota	Bacteroidia	Bacteroidales	Bacteroidaceae	Prevotella	Prevotella nigrescens	2244	748726	26	333.7	2537	2669193
RS_GCF_000185145.2	All approaches	Bacteria	Bacteroidota	Bacteroidia	Bacteroidales	Bacteroidaceae	Prevotella	Prevotella oralis	2347	837341	30	356.8	2527	2839537
RS_GCF_900637655.1	All approaches	Bacteria	Bacteroidota	Bacteroidia	Bacteroidales	Bacteroidaceae	Prevotella	Prevotella oris	2722	909987	30	334.3	2497	3168212
RS_GCF_000585355.1	All approaches	Bacteria	Bacteroidota	Bacteroidia	Bacteroidales	Bacteroidaceae	Prevotella	Prevotella oryzae	2632	985441	30	374.4	2498	3287991
RS_GCF_000613785.1	All approaches	Bacteria	Bacteroidota	Bacteroidia	Bacteroidales	Bacteroidaceae	Prevotella	Prevotella oulorum	2855	830143	25	290.8	2296	2827758
RS_GCF_000220255.1	All approaches	Bacteria	Bacteroidota	Bacteroidia	Bacteroidales	Bacteroidaceae	Prevotella	Prevotella pallens	2579	845071	24	327.7	3315	3127600
RS_GCF_000373185.1	All approaches	Bacteria	Bacteroidota	Bacteroidia	Bacteroidales	Bacteroidaceae	Prevotella	Prevotella paludivivens	2798	1019163	21	364.2	2477	3455832
RS_GCF_000613725.1	All approaches	Bacteria	Bacteroidota	Bacteroidia	Bacteroidales	Bacteroidaceae	Prevotella	Prevotella pleuritidis	2383	745895	23	313	2455	2560108
RS_GCF_001275135.1	All approaches	Bacteria	Bacteroidota	Bacteroidia	Bacteroidales	Bacteroidaceae	Prevotella	Prevotella rara	3110	1066091	22	342.8	3667	3788330
RS_GCF_000025925.1	All approaches	Bacteria	Bacteroidota	Bacteroidia	Bacteroidales	Bacteroidaceae	Prevotella	Prevotella ruminicola	3046	1113694	30	365.6	3673	3619559
RS_GCF_000614205.1	All approaches	Bacteria	Bacteroidota	Bacteroidia	Bacteroidales	Bacteroidaceae	Prevotella	Prevotella saccharolytica	2762	850876	29	308.1	2664	2975513
RS_GCF_000185845.1	All approaches	Bacteria	Bacteroidota	Bacteroidia	Bacteroidales	Bacteroidaceae	Prevotella	Prevotella salivae	2684	888434	30	331	3092	3274581
RS_GCF_018127785.1	All approaches	Bacteria	Bacteroidota	Bacteroidia	Bacteroidales	Bacteroidaceae	Prevotella	Prevotella scopos	2662	916984	30	344.5	3071	3304345
RS_GCF_000613445.1	All approaches	Bacteria	Bacteroidota	Bacteroidia	Bacteroidales	Bacteroidaceae	Prevotella	Prevotella shahii	3392	950712	20	280.3	1900	3489881
RS_GCF_000235885.1	All approaches	Bacteria	Bacteroidota	Bacteroidia	Bacteroidales	Bacteroidaceae	Prevotella	Prevotella stercorea	2688	902713	22	335.8	2563	3097322
RS_GCF_000455445.1	All approaches	Bacteria	Bacteroidota	Bacteroidia	Bacteroidales	Bacteroidaceae	Prevotella	Prevotella timonensis	2700	905203	27	335.3	3286	3217068
RS_GCF_000377625.1	All approaches	Bacteria	Bacteroidota	Bacteroidia	Bacteroidales	Bacteroidaceae	Prevotella	Prevotella veroralis	2437	809904	23	332.3	2494	2845746
RS_GCF_009728485.1	All approaches	Bacteria	Bacteroidota	Bacteroidia	Bacteroidales	Bacteroidaceae	Prevotella	Prevotella vespertina	2347	806389	30	343.6	2494	2818117
RS_GCF_900111515.1	All approaches	Bacteria	Bacteroidota	Bacteroidia	Cytophagales	Hymenobacteraceae	Hymenobacter	Hymenobacter actinosclerus	3731	1258499	21	337.3	4251	4405206
RS_GCF_000382225.1	All approaches	Bacteria	Bacteroidota	Bacteroidia	Cytophagales	Hymenobacteraceae	Hymenobacter	Hymenobacter aerophilus	3751	1211693	26	323	2498	4253037
RS_GCF_002204745.1	All approaches	Bacteria	Bacteroidota	Bacteroidia	Cytophagales	Hymenobacteraceae	Hymenobacter	Hymenobacter amundsenii	4134	1302430	21	315.1	2488	4582236
RS_GCF_004765605.1	All approaches	Bacteria	Bacteroidota	Bacteroidia	Cytophagales	Hymenobacteraceae	Hymenobacter	Hymenobacter aquaticus	4492	1594759	30	355	4633	5511749
RS_GCF_900115775.1	All approaches	Bacteria	Bacteroidota	Bacteroidia	Cytophagales	Hymenobacteraceae	Hymenobacter	Hymenobacter arizonensis	5042	1717129	30	340.6	3114	6017345
RS_GCF_014699055.1	All approaches	Bacteria	Bacteroidota	Bacteroidia	Cytophagales	Hymenobacteraceae	Hymenobacter	Hymenobacter armeniacus	4259	1567073	30	367.9	3147	5279174
RS_GCF_012275535.1	All approaches	Bacteria	Bacteroidota	Bacteroidia	Cytophagales	Hymenobacteraceae	Hymenobacter	Hymenobacter artigasi	4590	1590131	24	346.4	2939	5509658
RS_GCF_008728635.1	All approaches	Bacteria	Bacteroidota	Bacteroidia	Cytophagales	Hymenobacteraceae	Hymenobacter	Hymenobacter baengnokdamensis	3765	1297171	30	344.5	2821	4428884
RS_GCF_013294115.1	All approaches	Bacteria	Bacteroidota	Bacteroidia	Cytophagales	Hymenobacteraceae	Hymenobacter	Hymenobacter caeli	4206	1440301	20	342.4	3872	4978110
RS_GCF_014641455.1	All approaches	Bacteria	Bacteroidota	Bacteroidia	Cytophagales	Hymenobacteraceae	Hymenobacter	Hymenobacter cavernae	4647	1618167	28	348.2	2993	5631281
RS_GCF_002797555.1	All approaches	Bacteria	Bacteroidota	Bacteroidia	Cytophagales	Hymenobacteraceae	Hymenobacter	Hymenobacter chitinivorans	4913	1693621	30	344.7	2529	5870407
RS_GCF_001816125.1	All approaches	Bacteria	Bacteroidota	Bacteroidia	Cytophagales	Hymenobacteraceae	Hymenobacter	Hymenobacter coccineus	5349	1608655	20	300.7	2629	5700921
RS_GCF_002154225.1	All approaches	Bacteria	Bacteroidota	Bacteroidia	Cytophagales	Hymenobacteraceae	Hymenobacter	Hymenobacter crusticola	5991	2079774	22	347.1	2916	7293861
RS_GCF_900141805.1	All approaches	Bacteria	Bacteroidota	Bacteroidia	Cytophagales	Hymenobacteraceae	Hymenobacter	Hymenobacter daecheongensis	3698	1266916	21	342.6	3239	4385746
RS_GCF_004745955.1	All approaches	Bacteria	Bacteroidota	Bacteroidia	Cytophagales	Hymenobacteraceae	Hymenobacter	Hymenobacter elongatus	4348	1400845	21	322.2	2516	4971571
RS_GCF_004745825.1	All approaches	Bacteria	Bacteroidota	Bacteroidia	Cytophagales	Hymenobacteraceae	Hymenobacter	Hymenobacter fodinae	5322	1757572	22	330.2	2811	6078776
RS_GCF_014640435.1	All approaches	Bacteria	Bacteroidota	Bacteroidia	Cytophagales	Hymenobacteraceae	Hymenobacter	Hymenobacter frigidus	4138	1372542	20	331.7	2487	4775043
RS_GCF_900187375.1	All approaches	Bacteria	Bacteroidota	Bacteroidia	Cytophagales	Hymenobacteraceae	Hymenobacter	Hymenobacter gelipurpurascens	4300	1461122	30	339.8	2678	5060948
RS_GCF_009755225.1	All approaches	Bacteria	Bacteroidota	Bacteroidia	Cytophagales	Hymenobacteraceae	Hymenobacter	Hymenobacter ginkgonis	4730	1646914	27	348.2	2834	5672745
RS_GCF_001816165.1	All approaches	Bacteria	Bacteroidota	Bacteroidia	Cytophagales	Hymenobacteraceae	Hymenobacter	Hymenobacter glacialis	3679	1217195	20	330.8	3076	4231675
RS_GCF_014640315.1	All approaches	Bacteria	Bacteroidota	Bacteroidia	Cytophagales	Hymenobacteraceae	Hymenobacter	Hymenobacter glacieicola	4321	1430158	30	331	2862	5039836
RS_GCF_001816145.1	All approaches	Bacteria	Bacteroidota	Bacteroidia	Cytophagales	Hymenobacteraceae	Hymenobacter	Hymenobacter lapidarius	4184	1339299	20	320.1	2512	4662079
RS_GCF_013377885.1	All approaches	Bacteria	Bacteroidota	Bacteroidia	Cytophagales	Hymenobacteraceae	Hymenobacter	Hymenobacter lapidiphilus	4072	1315734	22	323.1	2499	4611553
RS_GCF_014199535.1	All approaches	Bacteria	Bacteroidota	Bacteroidia	Cytophagales	Hymenobacteraceae	Hymenobacter	Hymenobacter latericoloratus	4348	1443600	23	332	2508	5041490
RS_GCF_004745645.1	All approaches	Bacteria	Bacteroidota	Bacteroidia	Cytophagales	Hymenobacteraceae	Hymenobacter	Hymenobacter metallicola	5125	1731139	28	337.8	3117	5940830
RS_GCF_003944705.1	All approaches	Bacteria	Bacteroidota	Bacteroidia	Cytophagales	Hymenobacteraceae	Hymenobacter	Hymenobacter metallilatus	4433	1505650	21	339.6	2871	5206901
RS_GCF_014699115.1	All approaches	Bacteria	Bacteroidota	Bacteroidia	Cytophagales	Hymenobacteraceae	Hymenobacter	Hymenobacter montanus	4396	1485677	25	338	4597	5368640
RS_GCF_022811645.1	All approaches	Bacteria	Bacteroidota	Bacteroidia	Cytophagales	Hymenobacteraceae	Hymenobacter	Hymenobacter monticola	5101	1786937	25	350.3	3382	6124749
RS_GCF_900188255.1	All approaches	Bacteria	Bacteroidota	Bacteroidia	Cytophagales	Hymenobacteraceae	Hymenobacter	Hymenobacter mucosus	4767	1604759	29	336.6	2853	5534940
RS_GCF_003149515.1	All approaches	Bacteria	Bacteroidota	Bacteroidia	Cytophagales	Hymenobacteraceae	Hymenobacter	Hymenobacter nivis	4452	1413781	31	317.6	2523	5027597
RS_GCF_000420705.1	All approaches	Bacteria	Bacteroidota	Bacteroidia	Cytophagales	Hymenobacteraceae	Hymenobacter	Hymenobacter norwichensis	4989	1733766	30	347.5	3148	6008309
RS_GCF_003944765.1	All approaches	Bacteria	Bacteroidota	Bacteroidia	Cytophagales	Hymenobacteraceae	Hymenobacter	Hymenobacter perfusus	4385	1481941	25	338	2483	5113260
RS_GCF_004167665.1	All approaches	Bacteria	Bacteroidota	Bacteroidia	Cytophagales	Hymenobacteraceae	Hymenobacter	Hymenobacter persicinus	4217	1410238	21	334.4	2493	4817468
RS_GCF_018760735.1	All approaches	Bacteria	Bacteroidota	Bacteroidia	Cytophagales	Hymenobacteraceae	Hymenobacter	Hymenobacter piscis	4185	1392646	20	332.8	2592	4885467
RS_GCF_012927305.1	All approaches	Bacteria	Bacteroidota	Bacteroidia	Cytophagales	Hymenobacteraceae	Hymenobacter	Hymenobacter polaris	4625	1616528	30	349.5	2998	5587174
RS_GCF_019334315.1	All approaches	Bacteria	Bacteroidota	Bacteroidia	Cytophagales	Hymenobacteraceae	Hymenobacter	Hymenobacter profundi	4417	1518650	20	343.8	2483	5242266
RS_GCF_900107135.1	All approaches	Bacteria	Bacteroidota	Bacteroidia	Cytophagales	Hymenobacteraceae	Hymenobacter	Hymenobacter psychrophilus	4198	1366028	22	325.4	2494	4758215
RS_GCF_900142395.1	All approaches	Bacteria	Bacteroidota	Bacteroidia	Cytophagales	Hymenobacteraceae	Hymenobacter	Hymenobacter psychrotolerans	4252	1388354	22	326.5	2485	4767747
RS_GCF_014489555.1	All approaches	Bacteria	Bacteroidota	Bacteroidia	Cytophagales	Hymenobacteraceae	Hymenobacter	Hymenobacter qilianensis	5178	1439208	30	277.9	2157	5026296
RS_GCF_003944715.1	All approaches	Bacteria	Bacteroidota	Bacteroidia	Cytophagales	Hymenobacteraceae	Hymenobacter	Hymenobacter rigui	4548	1530106	22	336.4	2488	5284593
RS_GCF_900176135.1	All approaches	Bacteria	Bacteroidota	Bacteroidia	Cytophagales	Hymenobacteraceae	Hymenobacter	Hymenobacter roseosalivarius	4387	1410481	20	321.5	2437	4948485
RS_GCF_016734815.1	All approaches	Bacteria	Bacteroidota	Bacteroidia	Cytophagales	Hymenobacteraceae	Hymenobacter	Hymenobacter rubidus	4537	1592803	22	351.1	5453	5487430
RS_GCF_003583925.1	All approaches	Bacteria	Bacteroidota	Bacteroidia	Cytophagales	Hymenobacteraceae	Hymenobacter	Hymenobacter rubripertinctus	4483	1446043	23	322.6	2924	5099443
RS_GCF_001507645.1	All approaches	Bacteria	Bacteroidota	Bacteroidia	Cytophagales	Hymenobacteraceae	Hymenobacter	Hymenobacter sedentarius	3994	1402476	30	351.1	4239	4868852
RS_GCF_003231285.1	All approaches	Bacteria	Bacteroidota	Bacteroidia	Cytophagales	Hymenobacteraceae	Hymenobacter	Hymenobacter sediminis	4856	1569457	25	323.2	2863	5483332
RS_GCF_007713685.1	All approaches	Bacteria	Bacteroidota	Bacteroidia	Cytophagales	Hymenobacteraceae	Hymenobacter	Hymenobacter setariae	5089	1781025	24	350	3066	6097755
RS_GCF_000576555.1	All approaches	Bacteria	Bacteroidota	Bacteroidia	Cytophagales	Hymenobacteraceae	Hymenobacter	Hymenobacter swuensis	4496	1522152	30	338.6	2483	5252070
RS_GCF_000972495.1	All approaches	Bacteria	Bacteroidota	Bacteroidia	Cytophagales	Hymenobacteraceae	Hymenobacter	Hymenobacter terrenus	5633	1783222	21	316.6	2761	6356977
RS_GCF_013377905.1	All approaches	Bacteria	Bacteroidota	Bacteroidia	Cytophagales	Hymenobacteraceae	Hymenobacter	Hymenobacter terrestris	3709	1197923	20	323	2495	4180315
RS_GCF_017921975.2	All approaches	Bacteria	Bacteroidota	Bacteroidia	Cytophagales	Hymenobacteraceae	Hymenobacter	Hymenobacter terricola	5659	1889736	20	333.9	2867	6558877
RS_GCF_022827545.1	All approaches	Bacteria	Bacteroidota	Bacteroidia	Cytophagales	Hymenobacteraceae	Hymenobacter	Hymenobacter tibetensis	5142	1803853	28	350.8	3827	6328632
RS_GCF_004745865.1	All approaches	Bacteria	Bacteroidota	Bacteroidia	Cytophagales	Hymenobacteraceae	Hymenobacter	Hymenobacter wooponensis	5166	1726768	30	334.3	2454	6015946
RS_GCF_003585765.1	All approaches	Bacteria	Bacteroidota	Bacteroidia	Cytophagales	Hymenobacteraceae	Pontibacter	Pontibacter actiniarum	4352	1422226	30	326.8	3490	4974797
RS_GCF_001611675.1	All approaches	Bacteria	Bacteroidota	Bacteroidia	Cytophagales	Hymenobacteraceae	Pontibacter	Pontibacter akesuensis	4109	1379683	30	335.8	3597	4829559
RS_GCF_014638845.1	All approaches	Bacteria	Bacteroidota	Bacteroidia	Cytophagales	Hymenobacteraceae	Pontibacter	Pontibacter amylolyticus	3992	1325167	24	332	3920	4588841
RS_GCF_014773225.1	All approaches	Bacteria	Bacteroidota	Bacteroidia	Cytophagales	Hymenobacteraceae	Pontibacter	Pontibacter aquaedesilientis	3606	1208044	30	335	4758	4117105
RS_GCF_003284895.1	All approaches	Bacteria	Bacteroidota	Bacteroidia	Cytophagales	Hymenobacteraceae	Pontibacter	Pontibacter arcticus	3271	1095271	32	334.8	2615	3773432
RS_GCF_019443125.1	All approaches	Bacteria	Bacteroidota	Bacteroidia	Cytophagales	Hymenobacteraceae	Pontibacter	Pontibacter aydingkolensis	4063	1352767	21	332.9	4137	4721602
RS_GCF_014306105.1	All approaches	Bacteria	Bacteroidota	Bacteroidia	Cytophagales	Hymenobacteraceae	Pontibacter	Pontibacter cellulosilyticus	4001	1348399	30	337	3612	4613245
RS_GCF_900113285.1	All approaches	Bacteria	Bacteroidota	Bacteroidia	Cytophagales	Hymenobacteraceae	Pontibacter	Pontibacter chinhatensis	4268	1442524	23	338	3953	5072663
RS_GCF_023630255.1	All approaches	Bacteria	Bacteroidota	Bacteroidia	Cytophagales	Hymenobacteraceae	Pontibacter	Pontibacter deserti	3647	1213600	30	332.8	3116	4149358
RS_GCF_003367245.1	All approaches	Bacteria	Bacteroidota	Bacteroidia	Cytophagales	Hymenobacteraceae	Pontibacter	Pontibacter diazotrophicus	5491	1809442	20	329.5	7403	6396889
RS_GCF_001907195.1	All approaches	Bacteria	Bacteroidota	Bacteroidia	Cytophagales	Hymenobacteraceae	Pontibacter	Pontibacter flavimaris	3910	1302455	30	333.1	3365	4623791
RS_GCF_900156345.1	All approaches	Bacteria	Bacteroidota	Bacteroidia	Cytophagales	Hymenobacteraceae	Pontibacter	Pontibacter indicus	3951	1322123	30	334.6	3837	4566239
RS_GCF_000973725.1	All approaches	Bacteria	Bacteroidota	Bacteroidia	Cytophagales	Hymenobacteraceae	Pontibacter	Pontibacter korlensis	4713	1572179	30	333.6	3831	5462537
RS_GCF_900156415.1	All approaches	Bacteria	Bacteroidota	Bacteroidia	Cytophagales	Hymenobacteraceae	Pontibacter	Pontibacter lucknowensis	3920	1324725	30	337.9	3823	4474059
RS_GCF_006385705.1	All approaches	Bacteria	Bacteroidota	Bacteroidia	Cytophagales	Hymenobacteraceae	Pontibacter	Pontibacter mangrovi	4261	1413301	24	331.7	4421	4877951
RS_GCF_003054055.1	All approaches	Bacteria	Bacteroidota	Bacteroidia	Cytophagales	Hymenobacteraceae	Pontibacter	Pontibacter mucosus	4419	1479072	20	334.7	3341	5231950
RS_GCF_003576375.1	All approaches	Bacteria	Bacteroidota	Bacteroidia	Cytophagales	Hymenobacteraceae	Pontibacter	Pontibacter oryzae	3660	1243142	30	339.7	3109	4227908
RS_GCF_010015475.1	All approaches	Bacteria	Bacteroidota	Bacteroidia	Cytophagales	Hymenobacteraceae	Pontibacter	Pontibacter pamirensis	5681	1829759	20	322.1	9585	6500856
RS_GCF_019336435.1	All approaches	Bacteria	Bacteroidota	Bacteroidia	Cytophagales	Hymenobacteraceae	Pontibacter	Pontibacter populi	3654	1229277	30	336.4	4127	4304021
RS_GCF_002846395.1	All approaches	Bacteria	Bacteroidota	Bacteroidia	Cytophagales	Hymenobacteraceae	Pontibacter	Pontibacter ramchanderi	3854	1298937	23	337	3445	4430618
RS_GCF_000373265.1	All approaches	Bacteria	Bacteroidota	Bacteroidia	Cytophagales	Hymenobacteraceae	Pontibacter	Pontibacter roseus	4002	1326300	30	331.4	3044	4581480
RS_GCF_023630205.1	All approaches	Bacteria	Bacteroidota	Bacteroidia	Cytophagales	Hymenobacteraceae	Pontibacter	Pontibacter ruber	4118	1375458	25	334	3783	4781572
RS_GCF_020907275.1	All approaches	Bacteria	Bacteroidota	Bacteroidia	Cytophagales	Hymenobacteraceae	Pontibacter	Pontibacter silvestris	4424	1481927	22	335	3059	5211635
RS_GCF_900188175.1	All approaches	Bacteria	Bacteroidota	Bacteroidia	Cytophagales	Hymenobacteraceae	Pontibacter	Pontibacter ummariensis	5150	1708767	20	331.8	2792	5973733
RS_GCF_003096355.1	All approaches	Bacteria	Bacteroidota	Bacteroidia	Cytophagales	Hymenobacteraceae	Pontibacter	Pontibacter virosus	4284	1415421	26	330.4	3919	4884877
RS_GCF_000428845.1	All approaches	Bacteria	Bacteroidota	Bacteroidia	Cytophagales	Spirosomaceae	Dyadobacter	Dyadobacter alkalitolerans	5533	1907411	22	344.7	2388	6287614
RS_GCF_011762185.1	All approaches	Bacteria	Bacteroidota	Bacteroidia	Cytophagales	Spirosomaceae	Dyadobacter	Dyadobacter arcticus	5310	1832958	30	345.2	2913	6043780
RS_GCF_000382205.1	All approaches	Bacteria	Bacteroidota	Bacteroidia	Cytophagales	Spirosomaceae	Dyadobacter	Dyadobacter beijingensis	6041	2243330	30	371.4	2707	7376607
RS_GCF_005869225.1	All approaches	Bacteria	Bacteroidota	Bacteroidia	Cytophagales	Spirosomaceae	Dyadobacter	Dyadobacter bucti	7219	2533605	20	351	6556	8407249
RS_GCF_000701505.1	All approaches	Bacteria	Bacteroidota	Bacteroidia	Cytophagales	Spirosomaceae	Dyadobacter	Dyadobacter crusticola	5352	1873396	24	350	2386	6173415
RS_GCF_014641595.1	All approaches	Bacteria	Bacteroidota	Bacteroidia	Cytophagales	Spirosomaceae	Dyadobacter	Dyadobacter endophyticus	6707	2398085	23	357.5	2817	7900408
RS_GCF_000023125.1	All approaches	Bacteria	Bacteroidota	Bacteroidia	Cytophagales	Spirosomaceae	Dyadobacter	Dyadobacter fermentans	5865	2108074	30	359.4	2419	6967790
RS_GCF_006149045.1	All approaches	Bacteria	Bacteroidota	Bacteroidia	Cytophagales	Spirosomaceae	Dyadobacter	Dyadobacter flavalbus	5356	1902319	20	355.2	2385	6477094
RS_GCF_005280585.1	All approaches	Bacteria	Bacteroidota	Bacteroidia	Cytophagales	Spirosomaceae	Dyadobacter	Dyadobacter frigoris	7201	2436141	31	338.3	2592	8332369
RS_GCF_003149085.1	All approaches	Bacteria	Bacteroidota	Bacteroidia	Cytophagales	Spirosomaceae	Dyadobacter	Dyadobacter jejuensis	4751	1691996	23	356.1	2640	5761522
RS_GCF_003014695.1	All approaches	Bacteria	Bacteroidota	Bacteroidia	Cytophagales	Spirosomaceae	Dyadobacter	Dyadobacter jiangsuensis	6868	2512100	29	365.8	2515	8265804
RS_GCF_900108855.1	All approaches	Bacteria	Bacteroidota	Bacteroidia	Cytophagales	Spirosomaceae	Dyadobacter	Dyadobacter koreensis	6153	2142376	30	348.2	2393	7340093
RS_GCF_005860805.1	All approaches	Bacteria	Bacteroidota	Bacteroidia	Cytophagales	Spirosomaceae	Dyadobacter	Dyadobacter luticola	5551	1969338	22	354.8	2386	6408711
RS_GCF_900167945.1	All approaches	Bacteria	Bacteroidota	Bacteroidia	Cytophagales	Spirosomaceae	Dyadobacter	Dyadobacter psychrophilus	5748	2061131	30	358.6	2389	6736930
RS_GCF_004349265.1	All approaches	Bacteria	Bacteroidota	Bacteroidia	Cytophagales	Spirosomaceae	Dyadobacter	Dyadobacter psychrotolerans	6888	2349307	29	341.1	2399	7925083
RS_GCF_016894445.1	All approaches	Bacteria	Bacteroidota	Bacteroidia	Cytophagales	Spirosomaceae	Dyadobacter	Dyadobacter sandarakinus	5173	1835105	30	354.7	5748	6071216
RS_GCF_005860765.1	All approaches	Bacteria	Bacteroidota	Bacteroidia	Cytophagales	Spirosomaceae	Dyadobacter	Dyadobacter sediminis	5080	1829630	30	360.2	3708	6199851
RS_GCF_900101885.1	All approaches	Bacteria	Bacteroidota	Bacteroidia	Cytophagales	Spirosomaceae	Dyadobacter	Dyadobacter soli	7369	2653006	30	360	3580	8744781
RS_GCF_015221875.1	All approaches	Bacteria	Bacteroidota	Bacteroidia	Cytophagales	Spirosomaceae	Dyadobacter	Dyadobacter subterraneus	6625	2266467	25	342.1	2392	7787995
RS_GCF_000566685.1	All approaches	Bacteria	Bacteroidota	Bacteroidia	Cytophagales	Spirosomaceae	Dyadobacter	Dyadobacter tibetensis	4294	1568096	28	365.2	4171	5313422
RS_GCF_002056795.1	All approaches	Bacteria	Bacteroidota	Bacteroidia	Cytophagales	Spirosomaceae	Spirosoma	Spirosoma aerolatum	6788	2370040	30	349.2	4542	7959595
RS_GCF_010747415.1	All approaches	Bacteria	Bacteroidota	Bacteroidia	Cytophagales	Spirosomaceae	Spirosoma	Spirosoma agri	6044	2084893	23	345	3084	7173216
RS_GCF_009754945.1	All approaches	Bacteria	Bacteroidota	Bacteroidia	Cytophagales	Spirosomaceae	Spirosoma	Spirosoma arboris	8409	2883836	23	342.9	4076	9765922
RS_GCF_010233585.1	All approaches	Bacteria	Bacteroidota	Bacteroidia	Cytophagales	Spirosomaceae	Spirosoma	Spirosoma endbachense	8627	3014117	30	349.4	4553	10326072
RS_GCF_900112365.1	All approaches	Bacteria	Bacteroidota	Bacteroidia	Cytophagales	Spirosomaceae	Spirosoma	Spirosoma endophyticum	7600	2464247	30	324.2	2529	8512335
RS_GCF_900230225.1	All approaches	Bacteria	Bacteroidota	Bacteroidia	Cytophagales	Spirosomaceae	Spirosoma	Spirosoma fluviale	6337	2313542	25	365.1	6116	7807294
RS_GCF_005870035.1	All approaches	Bacteria	Bacteroidota	Bacteroidia	Cytophagales	Spirosomaceae	Spirosoma	Spirosoma lacussanchae	5292	1894372	21	358	4128	6331250
GB_GCA_000024525.1	All approaches	Bacteria	Bacteroidota	Bacteroidia	Cytophagales	Spirosomaceae	Spirosoma	Spirosoma linguale	7129	2497095	30	350.3	5545	8491258
RS_GCF_000374065.1	All approaches	Bacteria	Bacteroidota	Bacteroidia	Cytophagales	Spirosomaceae	Spirosoma	Spirosoma luteum	5741	1950542	23	339.8	3331	6613584
RS_GCF_001988955.1	All approaches	Bacteria	Bacteroidota	Bacteroidia	Cytophagales	Spirosomaceae	Spirosoma	Spirosoma montaniterrae	5069	1769057	31	349	3713	5797678
RS_GCF_003002825.1	All approaches	Bacteria	Bacteroidota	Bacteroidia	Cytophagales	Spirosomaceae	Spirosoma	Spirosoma oryzae	5680	1924951	24	338.9	3357	6569981
RS_GCF_000374025.1	All approaches	Bacteria	Bacteroidota	Bacteroidia	Cytophagales	Spirosomaceae	Spirosoma	Spirosoma panaciterrae	6833	2417090	22	353.7	4176	8129284
RS_GCF_002831565.1	All approaches	Bacteria	Bacteroidota	Bacteroidia	Cytophagales	Spirosomaceae	Spirosoma	Spirosoma pollinicola	7821	2540892	30	324.9	3963	8794837
RS_GCF_000974425.1	All approaches	Bacteria	Bacteroidota	Bacteroidia	Cytophagales	Spirosomaceae	Spirosoma	Spirosoma radiotolerans	5868	2063165	30	351.6	4908	7029352
RS_GCF_002067135.1	All approaches	Bacteria	Bacteroidota	Bacteroidia	Cytophagales	Spirosomaceae	Spirosoma	Spirosoma rigui	4791	1731814	30	361.5	4747	5828404
RS_GCF_000374085.1	All approaches	Bacteria	Bacteroidota	Bacteroidia	Cytophagales	Spirosomaceae	Spirosoma	Spirosoma spitsbergense	6776	2219051	20	327.5	3019	7547982
RS_GCF_013127955.1	All approaches	Bacteria	Bacteroidota	Bacteroidia	Cytophagales	Spirosomaceae	Spirosoma	Spirosoma taeanense	4807	1706629	30	355	3333	5719932
GB_GCA_003259005.1	All approaches	Bacteria	Bacteroidota	Bacteroidia	Cytophagales	Spirosomaceae	Spirosoma	Spirosoma telluris	9863	2646764	30	268.4	3251	9085640
RS_GCF_010435915.1	All approaches	Bacteria	Bacteroidota	Bacteroidia	Cytophagales	Spirosomaceae	Spirosoma	Spirosoma terrae	6341	2244526	27	354	4222	7533689
RS_GCF_014282275.1	All approaches	Bacteria	Bacteroidota	Bacteroidia	Cytophagales	Spirosomaceae	Spirosoma	Spirosoma utsteinense	5870	2008181	20	342.1	4228	6855540
RS_GCF_000193495.2	All approaches	Bacteria	Pseudomonadota	Alphaproteobacteria	Acetobacterales	Acetobacteraceae	Acetobacter	Acetobacter aceti	3408	1079035	23	316.6	3580	3693126
RS_GCF_001766235.1	All approaches	Bacteria	Pseudomonadota	Alphaproteobacteria	Acetobacterales	Acetobacteraceae	Acetobacter	Acetobacter ascendens	2948	884771	29	300.1	1519	2999217
RS_GCF_001580535.1	All approaches	Bacteria	Pseudomonadota	Alphaproteobacteria	Acetobacterales	Acetobacteraceae	Acetobacter	Acetobacter cerevisiae	2878	922916	21	320.7	2853	3088073
RS_GCF_000963925.1	All approaches	Bacteria	Pseudomonadota	Alphaproteobacteria	Acetobacterales	Acetobacteraceae	Acetobacter	Acetobacter cibinongensis	2841	925802	23	325.9	2112	3105087
RS_GCF_011516755.1	All approaches	Bacteria	Pseudomonadota	Alphaproteobacteria	Acetobacterales	Acetobacteraceae	Acetobacter	Acetobacter conturbans	3525	1142245	23	324	2614	3884131
RS_GCF_011516945.1	All approaches	Bacteria	Pseudomonadota	Alphaproteobacteria	Acetobacterales	Acetobacteraceae	Acetobacter	Acetobacter estunensis	3288	1030165	27	313.3	2200	3447365
RS_GCF_011516925.1	All approaches	Bacteria	Pseudomonadota	Alphaproteobacteria	Acetobacterales	Acetobacteraceae	Acetobacter	Acetobacter fabarum	2962	920435	20	310.7	1710	3084471
RS_GCF_011516735.1	All approaches	Bacteria	Pseudomonadota	Alphaproteobacteria	Acetobacterales	Acetobacteraceae	Acetobacter	Acetobacter fallax	3880	1213659	20	312.8	2630	4217005
RS_GCF_011516935.1	All approaches	Bacteria	Pseudomonadota	Alphaproteobacteria	Acetobacterales	Acetobacteraceae	Acetobacter	Acetobacter farinalis	2653	873584	22	329.3	1757	2946999
RS_GCF_017377735.1	All approaches	Bacteria	Pseudomonadota	Alphaproteobacteria	Acetobacterales	Acetobacteraceae	Acetobacter	Acetobacter garciniae	3415	1121632	30	328.4	2860	3807721
RS_GCF_001499675.1	All approaches	Bacteria	Pseudomonadota	Alphaproteobacteria	Acetobacterales	Acetobacteraceae	Acetobacter	Acetobacter ghanensis	2713	848455	31	312.7	2004	2843936
RS_GCF_000963945.1	All approaches	Bacteria	Pseudomonadota	Alphaproteobacteria	Acetobacterales	Acetobacteraceae	Acetobacter	Acetobacter indonesiensis	3149	1010645	20	320.9	2126	3416768
RS_GCF_011516885.1	All approaches	Bacteria	Pseudomonadota	Alphaproteobacteria	Acetobacterales	Acetobacteraceae	Acetobacter	Acetobacter lambici	3229	964410	20	298.7	2168	3252368
RS_GCF_014207635.1	All approaches	Bacteria	Pseudomonadota	Alphaproteobacteria	Acetobacterales	Acetobacteraceae	Acetobacter	Acetobacter lovaniensis	3373	1031791	22	305.9	2157	3460427
RS_GCF_001580615.1	All approaches	Bacteria	Pseudomonadota	Alphaproteobacteria	Acetobacterales	Acetobacteraceae	Acetobacter	Acetobacter malorum	3499	1146064	31	327.5	2853	3833476
RS_GCF_011516835.1	All approaches	Bacteria	Pseudomonadota	Alphaproteobacteria	Acetobacterales	Acetobacteraceae	Acetobacter	Acetobacter musti	4244	1342217	24	316.3	2365	4713408
RS_GCF_000429165.1	All approaches	Bacteria	Pseudomonadota	Alphaproteobacteria	Acetobacterales	Acetobacteraceae	Acetobacter	Acetobacter nitrogenifigens	3846	1225941	21	318.8	2113	4270516
RS_GCF_011516825.1	All approaches	Bacteria	Pseudomonadota	Alphaproteobacteria	Acetobacterales	Acetobacteraceae	Acetobacter	Acetobacter oeni	3839	1195593	20	311.4	3108	4106074
RS_GCF_000613865.1	All approaches	Bacteria	Pseudomonadota	Alphaproteobacteria	Acetobacterales	Acetobacteraceae	Acetobacter	Acetobacter okinawensis	3600	939375	21	260.9	1516	3166244
RS_GCF_000963965.1	All approaches	Bacteria	Pseudomonadota	Alphaproteobacteria	Acetobacterales	Acetobacteraceae	Acetobacter	Acetobacter orientalis	2596	859798	20	331.2	3067	2910689
RS_GCF_001581005.1	All approaches	Bacteria	Pseudomonadota	Alphaproteobacteria	Acetobacterales	Acetobacteraceae	Acetobacter	Acetobacter orleanensis	2748	885546	30	322.3	1964	3007844
RS_GCF_001628715.1	All approaches	Bacteria	Pseudomonadota	Alphaproteobacteria	Acetobacterales	Acetobacteraceae	Acetobacter	Acetobacter oryzifermentans	2978	923318	26	310	2853	3106397
RS_GCF_004014775.2	All approaches	Bacteria	Pseudomonadota	Alphaproteobacteria	Acetobacterales	Acetobacteraceae	Acetobacter	Acetobacter oryzoeni	2917	935256	30	320.6	2853	3153180
RS_GCF_000613285.1	All approaches	Bacteria	Pseudomonadota	Alphaproteobacteria	Acetobacterales	Acetobacteraceae	Acetobacter	Acetobacter papayae	3673	900981	21	245.3	1392	3041080
RS_GCF_000285275.1	All approaches	Bacteria	Pseudomonadota	Alphaproteobacteria	Acetobacterales	Acetobacteraceae	Acetobacter	Acetobacter pasteurianus	2872	892704	20	310.8	2853	2982393
RS_GCF_006539345.1	All approaches	Bacteria	Pseudomonadota	Alphaproteobacteria	Acetobacterales	Acetobacteraceae	Acetobacter	Acetobacter peroxydans	2472	814393	24	329.4	1711	2703456
RS_GCF_000613905.1	All approaches	Bacteria	Pseudomonadota	Alphaproteobacteria	Acetobacterales	Acetobacteraceae	Acetobacter	Acetobacter persici	4192	1087152	21	259.3	2137	3701955
RS_GCF_002738225.1	All approaches	Bacteria	Pseudomonadota	Alphaproteobacteria	Acetobacterales	Acetobacteraceae	Acetobacter	Acetobacter pomorum	3214	984661	23	306.4	2852	3332116
RS_GCF_017377715.1	All approaches	Bacteria	Pseudomonadota	Alphaproteobacteria	Acetobacterales	Acetobacteraceae	Acetobacter	Acetobacter sacchari	4209	1303161	23	309.6	2113	4553202
RS_GCF_001580995.1	All approaches	Bacteria	Pseudomonadota	Alphaproteobacteria	Acetobacterales	Acetobacteraceae	Acetobacter	Acetobacter senegalensis	3536	1149103	23	325	5425	3928785
RS_GCF_011516765.1	All approaches	Bacteria	Pseudomonadota	Alphaproteobacteria	Acetobacterales	Acetobacteraceae	Acetobacter	Acetobacter sicerae	3793	1182454	23	311.7	1707	4033059
RS_GCF_017377745.1	All approaches	Bacteria	Pseudomonadota	Alphaproteobacteria	Acetobacterales	Acetobacteraceae	Acetobacter	Acetobacter suratthaniensis	2879	933485	23	324.2	1828	3088177
RS_GCF_000964225.1	All approaches	Bacteria	Pseudomonadota	Alphaproteobacteria	Acetobacterales	Acetobacteraceae	Acetobacter	Acetobacter syzygii	2520	805391	20	319.6	1687	2687370
RS_GCF_011516655.1	All approaches	Bacteria	Pseudomonadota	Alphaproteobacteria	Acetobacterales	Acetobacteraceae	Acetobacter	Acetobacter thailandicus	2526	836056	27	331	2122	2798914
RS_GCF_001580915.1	All approaches	Bacteria	Pseudomonadota	Alphaproteobacteria	Acetobacterales	Acetobacteraceae	Acetobacter	Acetobacter tropicalis	3285	1041448	21	317	1962	3557452
RS_GCF_014174395.1	All approaches	Bacteria	Pseudomonadota	Alphaproteobacteria	Acetobacterales	Acetobacteraceae	Gluconacetobacter	Gluconacetobacter aggeris	3879	1283613	21	330.9	3629	4324546
RS_GCF_014174375.1	All approaches	Bacteria	Pseudomonadota	Alphaproteobacteria	Acetobacterales	Acetobacteraceae	Gluconacetobacter	Gluconacetobacter asukensis	3885	1304900	22	335.9	6324	4387527
RS_GCF_014174355.1	All approaches	Bacteria	Pseudomonadota	Alphaproteobacteria	Acetobacterales	Acetobacteraceae	Gluconacetobacter	Gluconacetobacter azotocaptans	3766	1238971	30	329	2355	4135095
RS_GCF_000021325.1	All approaches	Bacteria	Pseudomonadota	Alphaproteobacteria	Acetobacterales	Acetobacteraceae	Gluconacetobacter	Gluconacetobacter diazotrophicus	3614	1166223	30	322.7	2353	3914947
RS_GCF_014174165.1	All approaches	Bacteria	Pseudomonadota	Alphaproteobacteria	Acetobacterales	Acetobacteraceae	Gluconacetobacter	Gluconacetobacter dulcium	3979	1304826	23	327.9	2341	4415112
RS_GCF_014174305.1	All approaches	Bacteria	Pseudomonadota	Alphaproteobacteria	Acetobacterales	Acetobacteraceae	Gluconacetobacter	Gluconacetobacter johannae	3314	1093083	29	329.8	2363	3632583
RS_GCF_003350405.1	All approaches	Bacteria	Pseudomonadota	Alphaproteobacteria	Acetobacterales	Acetobacteraceae	Gluconacetobacter	Gluconacetobacter liquefaciens	3706	1245058	28	336	2369	4176944
RS_GCF_014174255.1	All approaches	Bacteria	Pseudomonadota	Alphaproteobacteria	Acetobacterales	Acetobacteraceae	Gluconacetobacter	Gluconacetobacter sacchari	4489	1447089	20	322.4	2352	4832047
RS_GCF_014174275.1	All approaches	Bacteria	Pseudomonadota	Alphaproteobacteria	Acetobacterales	Acetobacteraceae	Gluconacetobacter	Gluconacetobacter takamatsuzukensis	3317	1127953	25	340.1	2780	3783863
RS_GCF_014174215.1	All approaches	Bacteria	Pseudomonadota	Alphaproteobacteria	Acetobacterales	Acetobacteraceae	Gluconacetobacter	Gluconacetobacter tumulicola	3837	1275287	22	332.4	2356	4296956
RS_GCF_014174155.1	All approaches	Bacteria	Pseudomonadota	Alphaproteobacteria	Acetobacterales	Acetobacteraceae	Gluconacetobacter	Gluconacetobacter tumulisoli	3527	1175719	26	333.3	2404	3962674
RS_GCF_009547075.1	All approaches	Bacteria	Pseudomonadota	Alphaproteobacteria	Acetobacterales	Acetobacteraceae	Gluconobacter	Gluconobacter aidae	2797	907193	20	324.3	2784	3007095
RS_GCF_002723915.1	All approaches	Bacteria	Pseudomonadota	Alphaproteobacteria	Acetobacterales	Acetobacteraceae	Gluconobacter	Gluconobacter albidus	3082	1008664	30	327.3	2357	3291667
RS_GCF_015244745.1	All approaches	Bacteria	Pseudomonadota	Alphaproteobacteria	Acetobacterales	Acetobacteraceae	Gluconobacter	Gluconobacter cadivus	3085	1002852	25	325.1	2865	3291690
RS_GCF_015244675.1	All approaches	Bacteria	Pseudomonadota	Alphaproteobacteria	Acetobacterales	Acetobacteraceae	Gluconobacter	Gluconobacter cerevisiae	2831	910370	32	321.6	2862	3006335
RS_GCF_007988905.1	All approaches	Bacteria	Pseudomonadota	Alphaproteobacteria	Acetobacterales	Acetobacteraceae	Gluconobacter	Gluconobacter kanchanaburiensis	2708	888832	22	328.2	2870	2926833
RS_GCF_002723995.1	All approaches	Bacteria	Pseudomonadota	Alphaproteobacteria	Acetobacterales	Acetobacteraceae	Gluconobacter	Gluconobacter kondonii	3149	990945	22	314.7	1714	3272403
RS_GCF_006539685.1	All approaches	Bacteria	Pseudomonadota	Alphaproteobacteria	Acetobacterales	Acetobacteraceae	Gluconobacter	Gluconobacter oxydans	2542	824232	21	324.2	1751	2709126
RS_GCF_015244705.1	All approaches	Bacteria	Pseudomonadota	Alphaproteobacteria	Acetobacterales	Acetobacteraceae	Gluconobacter	Gluconobacter potus	3183	1034365	26	325	2841	3421090
RS_GCF_006538885.1	All approaches	Bacteria	Pseudomonadota	Alphaproteobacteria	Acetobacterales	Acetobacteraceae	Gluconobacter	Gluconobacter roseus	2639	874592	30	331.4	2808	2882278
RS_GCF_006539125.1	All approaches	Bacteria	Pseudomonadota	Alphaproteobacteria	Acetobacterales	Acetobacteraceae	Gluconobacter	Gluconobacter sphaericus	2924	919284	21	314.4	1714	3062681
RS_GCF_015244565.1	All approaches	Bacteria	Pseudomonadota	Alphaproteobacteria	Acetobacterales	Acetobacteraceae	Gluconobacter	Gluconobacter vitians	3009	960520	22	319.2	2858	3166596
RS_GCF_006538165.1	All approaches	Bacteria	Pseudomonadota	Alphaproteobacteria	Acetobacterales	Acetobacteraceae	Komagataeibacter	Komagataeibacter diospyri	3582	1094217	23	305.5	3369	3762373
RS_GCF_000285295.1	All approaches	Bacteria	Pseudomonadota	Alphaproteobacteria	Acetobacterales	Acetobacteraceae	Komagataeibacter	Komagataeibacter europaeus	4234	1222886	21	288.8	2854	4227398
RS_GCF_000964425.1	All approaches	Bacteria	Pseudomonadota	Alphaproteobacteria	Acetobacterales	Acetobacteraceae	Komagataeibacter	Komagataeibacter intermedius	4173	1132522	20	271.4	2863	3883532
RS_GCF_000613305.1	All approaches	Bacteria	Pseudomonadota	Alphaproteobacteria	Acetobacterales	Acetobacteraceae	Komagataeibacter	Komagataeibacter kakiaceti	4440	890620	21	200.6	1073	3133102
RS_GCF_000182745.2	All approaches	Bacteria	Pseudomonadota	Alphaproteobacteria	Acetobacterales	Acetobacteraceae	Komagataeibacter	Komagataeibacter medellinensis	3351	1019470	30	304.2	2849	3513191
RS_GCF_003403295.1	All approaches	Bacteria	Pseudomonadota	Alphaproteobacteria	Acetobacterales	Acetobacteraceae	Komagataeibacter	Komagataeibacter melaceti	3402	1027986	21	302.2	2855	3493909
RS_GCF_013155395.1	All approaches	Bacteria	Pseudomonadota	Alphaproteobacteria	Acetobacterales	Acetobacteraceae	Komagataeibacter	Komagataeibacter melomenusus	3469	1062872	20	306.4	3234	3639526
RS_GCF_003207795.1	All approaches	Bacteria	Pseudomonadota	Alphaproteobacteria	Acetobacterales	Acetobacteraceae	Komagataeibacter	Komagataeibacter nataicola	3514	1065651	25	303.3	3443	3672972
RS_GCF_003207815.1	All approaches	Bacteria	Pseudomonadota	Alphaproteobacteria	Acetobacterales	Acetobacteraceae	Komagataeibacter	Komagataeibacter oboediens	3762	1094721	25	291	2862	3777265
RS_GCF_003207855.1	All approaches	Bacteria	Pseudomonadota	Alphaproteobacteria	Acetobacterales	Acetobacteraceae	Komagataeibacter	Komagataeibacter rhaeticus	3136	1022595	24	326.1	3441	3465200
RS_GCF_003207825.1	All approaches	Bacteria	Pseudomonadota	Alphaproteobacteria	Acetobacterales	Acetobacteraceae	Komagataeibacter	Komagataeibacter saccharivorans	3106	985911	20	317.4	2855	3350941
RS_GCF_003207865.1	All approaches	Bacteria	Pseudomonadota	Alphaproteobacteria	Acetobacterales	Acetobacteraceae	Komagataeibacter	Komagataeibacter sucrofermentans	3147	980880	24	311.7	3452	3363922
RS_GCF_003207895.1	All approaches	Bacteria	Pseudomonadota	Alphaproteobacteria	Acetobacterales	Acetobacteraceae	Komagataeibacter	Komagataeibacter swingsii	3441	1083907	24	315	2978	3732982
RS_GCF_001571345.1	All approaches	Bacteria	Pseudomonadota	Alphaproteobacteria	Acetobacterales	Acetobacteraceae	Komagataeibacter	Komagataeibacter xylinus	3480	1058631	23	304.2	3452	3625978
RS_GCF_022179065.1	All approaches	Bacteria	Pseudomonadota	Alphaproteobacteria	Rhizobiales	Beijerinckiaceae	Methylobacterium	Methylobacterium adhaesivum	4366	1356959	23	310.8	3290	4677674
RS_GCF_022179085.1	All approaches	Bacteria	Pseudomonadota	Alphaproteobacteria	Rhizobiales	Beijerinckiaceae	Methylobacterium	Methylobacterium aerolatum	4480	1397673	20	312	3058	4877645
RS_GCF_016613415.1	All approaches	Bacteria	Pseudomonadota	Alphaproteobacteria	Rhizobiales	Beijerinckiaceae	Methylobacterium	Methylobacterium ajmalii	6435	1930800	20	300	2776	6802552
RS_GCF_022179725.1	All approaches	Bacteria	Pseudomonadota	Alphaproteobacteria	Rhizobiales	Beijerinckiaceae	Methylobacterium	Methylobacterium aminovorans	5757	1733741	20	301.2	15339	6087464
RS_GCF_001043915.1	All approaches	Bacteria	Pseudomonadota	Alphaproteobacteria	Rhizobiales	Beijerinckiaceae	Methylobacterium	Methylobacterium aquaticum	6961	2113393	20	303.6	6497	7425331
RS_GCF_020523825.1	All approaches	Bacteria	Pseudomonadota	Alphaproteobacteria	Rhizobiales	Beijerinckiaceae	Methylobacterium	Methylobacterium brachiatum	6316	1880810	22	297.8	2507	6623525
RS_GCF_014196345.1	All approaches	Bacteria	Pseudomonadota	Alphaproteobacteria	Rhizobiales	Beijerinckiaceae	Methylobacterium	Methylobacterium brachythecii	5108	1561295	25	305.7	13623	5409070
RS_GCF_014845095.1	All approaches	Bacteria	Pseudomonadota	Alphaproteobacteria	Rhizobiales	Beijerinckiaceae	Methylobacterium	Methylobacterium bullatum	4730	1394484	20	294.8	2687	4867668
RS_GCF_022179125.1	All approaches	Bacteria	Pseudomonadota	Alphaproteobacteria	Rhizobiales	Beijerinckiaceae	Methylobacterium	Methylobacterium cerastii	5189	1535874	20	296	3978	5388584
RS_GCF_003574465.1	All approaches	Bacteria	Pseudomonadota	Alphaproteobacteria	Rhizobiales	Beijerinckiaceae	Methylobacterium	Methylobacterium crusticola	7079	2138171	20	302	5360	7502080
RS_GCF_003058325.1	All approaches	Bacteria	Pseudomonadota	Alphaproteobacteria	Rhizobiales	Beijerinckiaceae	Methylobacterium	Methylobacterium currus	7129	2188856	30	307	15166	7745135
RS_GCF_902141855.1	All approaches	Bacteria	Pseudomonadota	Alphaproteobacteria	Rhizobiales	Beijerinckiaceae	Methylobacterium	Methylobacterium dankookense	5932	1747237	24	294.5	3505	6149484
RS_GCF_003173715.1	All approaches	Bacteria	Pseudomonadota	Alphaproteobacteria	Rhizobiales	Beijerinckiaceae	Methylobacterium	Methylobacterium durans	6791	1864655	30	274.6	5384	6788375
RS_GCF_900234795.1	All approaches	Bacteria	Pseudomonadota	Alphaproteobacteria	Rhizobiales	Beijerinckiaceae	Methylobacterium	Methylobacterium extorquens	5433	1596650	30	293.9	11546	5715512
RS_GCF_022179185.1	All approaches	Bacteria	Pseudomonadota	Alphaproteobacteria	Rhizobiales	Beijerinckiaceae	Methylobacterium	Methylobacterium frigidaeris	7540	2237145	20	296.7	4815	7909330
RS_GCF_014138435.1	All approaches	Bacteria	Pseudomonadota	Alphaproteobacteria	Rhizobiales	Beijerinckiaceae	Methylobacterium	Methylobacterium fujisawaense	5571	1713256	23	307.5	2699	5971667
RS_GCF_007992215.1	All approaches	Bacteria	Pseudomonadota	Alphaproteobacteria	Rhizobiales	Beijerinckiaceae	Methylobacterium	Methylobacterium gnaphalii	4736	1361597	22	287.5	3312	4778267
RS_GCF_022179225.1	All approaches	Bacteria	Pseudomonadota	Alphaproteobacteria	Rhizobiales	Beijerinckiaceae	Methylobacterium	Methylobacterium goesingense	5140	1541832	20	300	3172	5334262
RS_GCF_900113485.1	All approaches	Bacteria	Pseudomonadota	Alphaproteobacteria	Rhizobiales	Beijerinckiaceae	Methylobacterium	Methylobacterium gossipiicola	4226	1317420	22	311.7	3409	4524655
RS_GCF_022179245.1	All approaches	Bacteria	Pseudomonadota	Alphaproteobacteria	Rhizobiales	Beijerinckiaceae	Methylobacterium	Methylobacterium gregans	5489	1644347	21	299.6	3317	5744513
RS_GCF_007992175.1	All approaches	Bacteria	Pseudomonadota	Alphaproteobacteria	Rhizobiales	Beijerinckiaceae	Methylobacterium	Methylobacterium haplocladii	4390	1331047	21	303.2	12796	4636856
RS_GCF_022179285.1	All approaches	Bacteria	Pseudomonadota	Alphaproteobacteria	Rhizobiales	Beijerinckiaceae	Methylobacterium	Methylobacterium hispanicum	6399	1910298	25	298.5	5055	6667523
RS_GCF_022179305.1	All approaches	Bacteria	Pseudomonadota	Alphaproteobacteria	Rhizobiales	Beijerinckiaceae	Methylobacterium	Methylobacterium iners	5349	1534223	20	286.8	5385	5495114
RS_GCF_022179325.1	All approaches	Bacteria	Pseudomonadota	Alphaproteobacteria	Rhizobiales	Beijerinckiaceae	Methylobacterium	Methylobacterium isbiliense	6694	2003408	20	299.3	2947	6971527
RS_GCF_022179345.1	All approaches	Bacteria	Pseudomonadota	Alphaproteobacteria	Rhizobiales	Beijerinckiaceae	Methylobacterium	Methylobacterium jeotgali	4334	1324162	21	305.5	2805	4459488
RS_GCF_022179385.1	All approaches	Bacteria	Pseudomonadota	Alphaproteobacteria	Rhizobiales	Beijerinckiaceae	Methylobacterium	Methylobacterium longum	6525	1824295	20	279.6	2496	6606771
RS_GCF_022179405.1	All approaches	Bacteria	Pseudomonadota	Alphaproteobacteria	Rhizobiales	Beijerinckiaceae	Methylobacterium	Methylobacterium marchantiae	4304	1330137	22	309	2525	4614373
RS_GCF_022179445.1	All approaches	Bacteria	Pseudomonadota	Alphaproteobacteria	Rhizobiales	Beijerinckiaceae	Methylobacterium	Methylobacterium mesophilicum	5700	1658381	20	290.9	2505	5902708
RS_GCF_000022085.1	All approaches	Bacteria	Pseudomonadota	Alphaproteobacteria	Rhizobiales	Beijerinckiaceae	Methylobacterium	Methylobacterium nodulans	8636	2417298	30	279.9	4121	8839022
RS_GCF_004745635.1	All approaches	Bacteria	Pseudomonadota	Alphaproteobacteria	Rhizobiales	Beijerinckiaceae	Methylobacterium	Methylobacterium nonmethylotrophicum	7083	2218001	23	313.1	8814	7831372
RS_GCF_022179465.1	All approaches	Bacteria	Pseudomonadota	Alphaproteobacteria	Rhizobiales	Beijerinckiaceae	Methylobacterium	Methylobacterium organophilum	4752	1475325	25	310.5	5241	5070401
RS_GCF_004004555.2	All approaches	Bacteria	Pseudomonadota	Alphaproteobacteria	Rhizobiales	Beijerinckiaceae	Methylobacterium	Methylobacterium oryzihabitans	5779	1843377	23	319	8417	6327435
RS_GCF_007992195.1	All approaches	Bacteria	Pseudomonadota	Alphaproteobacteria	Rhizobiales	Beijerinckiaceae	Methylobacterium	Methylobacterium oxalidis	6212	1745486	20	281	14179	6288989
RS_GCF_022179525.1	All approaches	Bacteria	Pseudomonadota	Alphaproteobacteria	Rhizobiales	Beijerinckiaceae	Methylobacterium	Methylobacterium persicinum	4925	1515756	20	307.8	2784	5271491
RS_GCF_900103445.1	All approaches	Bacteria	Pseudomonadota	Alphaproteobacteria	Rhizobiales	Beijerinckiaceae	Methylobacterium	Methylobacterium phyllostachyos	5792	1724577	20	297.8	3011	6015046
RS_GCF_001653715.1	All approaches	Bacteria	Pseudomonadota	Alphaproteobacteria	Rhizobiales	Beijerinckiaceae	Methylobacterium	Methylobacterium platani	6490	2003995	20	308.8	5289	7023890
RS_GCF_022179745.1	All approaches	Bacteria	Pseudomonadota	Alphaproteobacteria	Rhizobiales	Beijerinckiaceae	Methylobacterium	Methylobacterium podarium	5294	1520734	20	287.3	5149	5300219
RS_GCF_900114535.1	All approaches	Bacteria	Pseudomonadota	Alphaproteobacteria	Rhizobiales	Beijerinckiaceae	Methylobacterium	Methylobacterium pseudosasicola	6799	1930422	27	283.9	2486	6845277
RS_GCF_000019725.1	All approaches	Bacteria	Pseudomonadota	Alphaproteobacteria	Rhizobiales	Beijerinckiaceae	Methylobacterium	Methylobacterium radiotolerans	6504	1963868	30	301.9	2488	6899110
RS_GCF_014199985.1	All approaches	Bacteria	Pseudomonadota	Alphaproteobacteria	Rhizobiales	Beijerinckiaceae	Methylobacterium	Methylobacterium rhodesianum	5483	1684772	23	307.3	15139	5873985
RS_GCF_014199935.1	All approaches	Bacteria	Pseudomonadota	Alphaproteobacteria	Rhizobiales	Beijerinckiaceae	Methylobacterium	Methylobacterium rhodinum	5021	1553564	24	309.4	2733	5406054
RS_GCF_900114375.1	All approaches	Bacteria	Pseudomonadota	Alphaproteobacteria	Rhizobiales	Beijerinckiaceae	Methylobacterium	Methylobacterium salsuginis	5044	1530697	25	303.5	2813	5323773
RS_GCF_004348265.1	All approaches	Bacteria	Pseudomonadota	Alphaproteobacteria	Rhizobiales	Beijerinckiaceae	Methylobacterium	Methylobacterium segetis	5437	1601582	20	294.6	8436	5591199
RS_GCF_008806385.1	All approaches	Bacteria	Pseudomonadota	Alphaproteobacteria	Rhizobiales	Beijerinckiaceae	Methylobacterium	Methylobacterium soli	6482	1839274	21	283.8	3271	6648145
RS_GCF_022179765.1	All approaches	Bacteria	Pseudomonadota	Alphaproteobacteria	Rhizobiales	Beijerinckiaceae	Methylobacterium	Methylobacterium suomiense	5274	1582861	21	300.1	3491	5547687
RS_GCF_902141845.1	All approaches	Bacteria	Pseudomonadota	Alphaproteobacteria	Rhizobiales	Beijerinckiaceae	Methylobacterium	Methylobacterium symbioticum	5858	1732083	22	295.7	3679	6086597
RS_GCF_023546765.1	All approaches	Bacteria	Pseudomonadota	Alphaproteobacteria	Rhizobiales	Beijerinckiaceae	Methylobacterium	Methylobacterium tardum	6811	1925618	30	282.7	2486	6941561
RS_GCF_001043955.1	All approaches	Bacteria	Pseudomonadota	Alphaproteobacteria	Rhizobiales	Beijerinckiaceae	Methylobacterium	Methylobacterium tarhaniae	6348	1918545	20	302.2	3242	6743422
RS_GCF_006151805.1	All approaches	Bacteria	Pseudomonadota	Alphaproteobacteria	Rhizobiales	Beijerinckiaceae	Methylobacterium	Methylobacterium terricola	7278	2238602	21	307.6	8306	7873283
GB_GCA_014138645.1	All approaches	Bacteria	Pseudomonadota	Alphaproteobacteria	Rhizobiales	Beijerinckiaceae	Methylobacterium	Methylobacterium thiocyanatum	5270	1622711	20	307.9	14829	5628931
RS_GCF_022179645.1	All approaches	Bacteria	Pseudomonadota	Alphaproteobacteria	Rhizobiales	Beijerinckiaceae	Methylobacterium	Methylobacterium thuringiense	4425	1337808	25	302.3	15034	4707776
RS_GCF_022179685.1	All approaches	Bacteria	Pseudomonadota	Alphaproteobacteria	Rhizobiales	Beijerinckiaceae	Methylobacterium	Methylobacterium trifolii	5071	1472683	21	290.4	2478	5163180
RS_GCF_001043975.1	All approaches	Bacteria	Pseudomonadota	Alphaproteobacteria	Rhizobiales	Beijerinckiaceae	Methylobacterium	Methylobacterium variabile	7204	2109758	20	292.9	2813	7433592
RS_GCF_014845115.1	All approaches	Bacteria	Pseudomonadota	Alphaproteobacteria	Rhizobiales	Beijerinckiaceae	Methylobacterium	Methylobacterium zatmanii	5014	1494285	20	298	11859	5229025
RS_GCF_016743775.1	All approaches	Bacteria	Pseudomonadota	Alphaproteobacteria	Rhizobiales	Beijerinckiaceae	Microvirga	Microvirga aerilata	7000	1896784	21	271	2655	6832235
RS_GCF_003332305.1	All approaches	Bacteria	Pseudomonadota	Alphaproteobacteria	Rhizobiales	Beijerinckiaceae	Microvirga	Microvirga aerophila	6112	1700960	25	278.3	3587	6003377
RS_GCF_016811235.1	All approaches	Bacteria	Pseudomonadota	Alphaproteobacteria	Rhizobiales	Beijerinckiaceae	Microvirga	Microvirga arabica	6743	1891311	21	280.5	2120	6671803
RS_GCF_009910705.1	All approaches	Bacteria	Pseudomonadota	Alphaproteobacteria	Rhizobiales	Beijerinckiaceae	Microvirga	Microvirga arsenatis	4869	1462758	22	300.4	3826	5053196
RS_GCF_008757455.1	All approaches	Bacteria	Pseudomonadota	Alphaproteobacteria	Rhizobiales	Beijerinckiaceae	Microvirga	Microvirga brassicacearum	5001	1541154	22	308.2	3190	5220401
RS_GCF_003290125.1	All approaches	Bacteria	Pseudomonadota	Alphaproteobacteria	Rhizobiales	Beijerinckiaceae	Microvirga	Microvirga flavescens	3198	1056567	30	330.4	3984	3531066
RS_GCF_000518665.1	All approaches	Bacteria	Pseudomonadota	Alphaproteobacteria	Rhizobiales	Beijerinckiaceae	Microvirga	Microvirga flocculans	3844	1189588	25	309.5	3158	4029781
RS_GCF_900102135.1	All approaches	Bacteria	Pseudomonadota	Alphaproteobacteria	Rhizobiales	Beijerinckiaceae	Microvirga	Microvirga guangxiensis	4531	1375727	30	303.6	3015	4721732
RS_GCF_020532555.1	All approaches	Bacteria	Pseudomonadota	Alphaproteobacteria	Rhizobiales	Beijerinckiaceae	Microvirga	Microvirga lenta	4302	1326180	30	308.3	4715	4504751
RS_GCF_000262405.1	All approaches	Bacteria	Pseudomonadota	Alphaproteobacteria	Rhizobiales	Beijerinckiaceae	Microvirga	Microvirga lotononidis	6997	2005540	23	286.6	3057	7082538
GB_GCA_000517005.1	All approaches	Bacteria	Pseudomonadota	Alphaproteobacteria	Rhizobiales	Beijerinckiaceae	Microvirga	Microvirga lupini	9922	2515956	22	253.6	2560	9633614
RS_GCF_009830105.1	All approaches	Bacteria	Pseudomonadota	Alphaproteobacteria	Rhizobiales	Beijerinckiaceae	Microvirga	Microvirga makkahensis	5439	1596009	23	293.4	2348	5580646
RS_GCF_001006805.1	All approaches	Bacteria	Pseudomonadota	Alphaproteobacteria	Rhizobiales	Beijerinckiaceae	Microvirga	Microvirga massiliensis	9078	2490724	20	274.4	4852	9172134
RS_GCF_002741015.1	All approaches	Bacteria	Pseudomonadota	Alphaproteobacteria	Rhizobiales	Beijerinckiaceae	Microvirga	Microvirga ossetica	9601	2672769	30	278.4	3419	9631051
RS_GCF_004458765.1	All approaches	Bacteria	Pseudomonadota	Alphaproteobacteria	Rhizobiales	Beijerinckiaceae	Microvirga	Microvirga pakistanensis	5930	1660970	20	280.1	3183	5764046
RS_GCF_020866965.1	All approaches	Bacteria	Pseudomonadota	Alphaproteobacteria	Rhizobiales	Beijerinckiaceae	Microvirga	Microvirga roseola	5094	1463957	22	287.4	1806	5082216
RS_GCF_016734765.1	All approaches	Bacteria	Pseudomonadota	Alphaproteobacteria	Rhizobiales	Beijerinckiaceae	Microvirga	Microvirga soli	6137	1789945	20	291.7	3183	6245577
RS_GCF_003350535.1	All approaches	Bacteria	Pseudomonadota	Alphaproteobacteria	Rhizobiales	Beijerinckiaceae	Microvirga	Microvirga subterranea	4905	1513761	25	308.6	2600	5147802
RS_GCF_001017175.1	All approaches	Bacteria	Pseudomonadota	Alphaproteobacteria	Rhizobiales	Beijerinckiaceae	Microvirga	Microvirga vignae	6600	1831150	24	277.4	3759	6472445
RS_GCF_016735695.1	All approaches	Bacteria	Pseudomonadota	Alphaproteobacteria	Rhizobiales	Beijerinckiaceae	Microvirga	Microvirga zambiensis	7217	2105183	21	291.7	3892	7367324
RS_GCF_001598795.1	All approaches	Bacteria	Pseudomonadota	Gammaproteobacteria	Burkholderiales	Burkholderiaceae_B	Comamonas	Comamonas acidovorans	5941	1990112	24	335	5021	6630389
RS_GCF_013363755.1	All approaches	Bacteria	Pseudomonadota	Gammaproteobacteria	Burkholderiales	Burkholderiaceae_B	Comamonas	Comamonas antarctica	4482	1499689	32	334.6	5849	5025439
RS_GCF_000739875.1	All approaches	Bacteria	Pseudomonadota	Gammaproteobacteria	Burkholderiales	Burkholderiaceae_B	Comamonas	Comamonas aquatica	3432	1088507	23	317.2	2625	3732350
RS_GCF_000429845.1	All approaches	Bacteria	Pseudomonadota	Gammaproteobacteria	Burkholderiales	Burkholderiaceae_B	Comamonas	Comamonas composti	4082	1356631	22	332.3	2865	4634066
RS_GCF_019186805.1	All approaches	Bacteria	Pseudomonadota	Gammaproteobacteria	Burkholderiales	Burkholderiaceae_B	Comamonas	Comamonas fluminis	4409	1448284	31	328.5	5102	4908875
RS_GCF_902829245.1	All approaches	Bacteria	Pseudomonadota	Gammaproteobacteria	Burkholderiales	Burkholderiaceae_B	Comamonas	Comamonas jiangduensis	3430	791097	23	230.6	1476	2758586
RS_GCF_008801935.1	All approaches	Bacteria	Pseudomonadota	Gammaproteobacteria	Burkholderiales	Burkholderiaceae_B	Comamonas	Comamonas kerstersii	3250	1038124	27	319.4	3384	3510398
RS_GCF_021026195.1	All approaches	Bacteria	Pseudomonadota	Gammaproteobacteria	Burkholderiales	Burkholderiaceae_B	Comamonas	Comamonas koreensis	4569	1505110	31	329.4	3802	5101082
RS_GCF_014637085.1	All approaches	Bacteria	Pseudomonadota	Gammaproteobacteria	Burkholderiales	Burkholderiaceae_B	Comamonas	Comamonas phosphati	3779	1205964	30	319.1	2075	4095457
RS_GCF_014109725.1	All approaches	Bacteria	Pseudomonadota	Gammaproteobacteria	Burkholderiales	Burkholderiaceae_B	Comamonas	Comamonas piscis	4598	1531101	31	333	6011	5199175
RS_GCF_012844455.2	All approaches	Bacteria	Pseudomonadota	Gammaproteobacteria	Burkholderiales	Burkholderiaceae_B	Comamonas	Comamonas suwonensis	4367	1389349	23	318.1	3356	4723146
RS_GCF_001544075.1	All approaches	Bacteria	Pseudomonadota	Gammaproteobacteria	Burkholderiales	Burkholderiaceae_B	Comamonas	Comamonas terrae	4254	1389578	28	326.7	2079	4716713
RS_GCF_900461435.1	All approaches	Bacteria	Pseudomonadota	Gammaproteobacteria	Burkholderiales	Burkholderiaceae_B	Comamonas	Comamonas terrigena	4143	1347585	31	325.3	5593	4697924
RS_GCF_000241525.1	All approaches	Bacteria	Pseudomonadota	Gammaproteobacteria	Burkholderiales	Burkholderiaceae_B	Comamonas	Comamonas testosteroni	4903	1577469	21	321.7	4091	5410155
RS_GCF_000964545.1	All approaches	Bacteria	Pseudomonadota	Gammaproteobacteria	Burkholderiales	Burkholderiaceae_B	Comamonas	Comamonas thiooxydans	4757	1538043	28	323.3	4537	5244861
RS_GCF_012927085.1	All approaches	Bacteria	Pseudomonadota	Gammaproteobacteria	Burkholderiales	Burkholderiaceae_B	Ramlibacter	Ramlibacter agri	6671	2270265	24	340.3	18554	7200642
RS_GCF_016641735.1	All approaches	Bacteria	Pseudomonadota	Gammaproteobacteria	Burkholderiales	Burkholderiaceae_B	Ramlibacter	Ramlibacter algicola	4061	1308855	30	322.3	9406	4204141
RS_GCF_016722765.1	All approaches	Bacteria	Pseudomonadota	Gammaproteobacteria	Burkholderiales	Burkholderiaceae_B	Ramlibacter	Ramlibacter alkalitolerans	5435	1742103	20	320.5	6115	5712197
RS_GCF_015159745.1	All approaches	Bacteria	Pseudomonadota	Gammaproteobacteria	Burkholderiales	Burkholderiaceae_B	Ramlibacter	Ramlibacter aquaticus	3984	1255818	20	315.2	2637	4121142
RS_GCF_016654015.1	All approaches	Bacteria	Pseudomonadota	Gammaproteobacteria	Burkholderiales	Burkholderiaceae_B	Ramlibacter	Ramlibacter ginsenosidimutans	5083	1620228	30	318.8	8774	5327821
RS_GCF_004682015.1	All approaches	Bacteria	Pseudomonadota	Gammaproteobacteria	Burkholderiales	Burkholderiaceae_B	Ramlibacter	Ramlibacter henchirensis	4575	1471942	30	321.7	4758	4794389
RS_GCF_004681975.1	All approaches	Bacteria	Pseudomonadota	Gammaproteobacteria	Burkholderiales	Burkholderiaceae_B	Ramlibacter	Ramlibacter humi	4193	1377978	24	328.6	10117	4468638
RS_GCF_016722785.1	All approaches	Bacteria	Pseudomonadota	Gammaproteobacteria	Burkholderiales	Burkholderiaceae_B	Ramlibacter	Ramlibacter monticola	5836	1867668	20	320	4838	6137276
RS_GCF_009758015.1	All approaches	Bacteria	Pseudomonadota	Gammaproteobacteria	Burkholderiales	Burkholderiaceae_B	Ramlibacter	Ramlibacter pinisoli	5231	1688030	23	322.7	2444	5505957
RS_GCF_004681965.1	All approaches	Bacteria	Pseudomonadota	Gammaproteobacteria	Burkholderiales	Burkholderiaceae_B	Ramlibacter	Ramlibacter rhizophilus	4299	1406646	25	327.2	4474	4590519
RS_GCF_000215705.1	All approaches	Bacteria	Pseudomonadota	Gammaproteobacteria	Burkholderiales	Burkholderiaceae_B	Ramlibacter	Ramlibacter tataouinensis	3917	1257187	31	321	7462	4070193
RS_GCF_002197985.1	All approaches	Bacteria	Pseudomonadota	Gammaproteobacteria	Pseudomonadales	Pseudomonadaceae	Halopseudomonas	Halopseudomonas aestusnigri	3516	1159187	20	329.7	6061	3829769
RS_GCF_900114735.1	All approaches	Bacteria	Pseudomonadota	Gammaproteobacteria	Pseudomonadales	Pseudomonadaceae	Halopseudomonas	Halopseudomonas bauzanensis	3265	1075931	25	329.5	2082	3541633
RS_GCF_900115905.1	All approaches	Bacteria	Pseudomonadota	Gammaproteobacteria	Pseudomonadales	Pseudomonadaceae	Halopseudomonas	Halopseudomonas formosensis	3165	1044043	26	329.9	4016	3443471
RS_GCF_900105005.1	All approaches	Bacteria	Pseudomonadota	Gammaproteobacteria	Pseudomonadales	Pseudomonadaceae	Halopseudomonas	Halopseudomonas litoralis	3810	1203891	30	316	4441	3987942
RS_GCF_002903165.1	All approaches	Bacteria	Pseudomonadota	Gammaproteobacteria	Pseudomonadales	Pseudomonadaceae	Halopseudomonas	Halopseudomonas oceani	3822	1259155	30	329.4	6061	4155021
RS_GCF_900114765.1	All approaches	Bacteria	Pseudomonadota	Gammaproteobacteria	Pseudomonadales	Pseudomonadaceae	Halopseudomonas	Halopseudomonas pachastrellae	3701	1183194	22	319.7	2624	3934694
RS_GCF_000410875.1	All approaches	Bacteria	Pseudomonadota	Gammaproteobacteria	Pseudomonadales	Pseudomonadaceae	Halopseudomonas	Halopseudomonas pelagia	4262	1399386	24	328.3	6046	4642307
RS_GCF_014646575.1	All approaches	Bacteria	Pseudomonadota	Gammaproteobacteria	Pseudomonadales	Pseudomonadaceae	Halopseudomonas	Halopseudomonas pertucinogena	2861	934305	21	326.6	2120	3065138
RS_GCF_002056295.1	All approaches	Bacteria	Pseudomonadota	Gammaproteobacteria	Pseudomonadales	Pseudomonadaceae	Halopseudomonas	Halopseudomonas phragmitis	3705	1231924	30	332.5	3850	4035153
RS_GCF_900105255.1	All approaches	Bacteria	Pseudomonadota	Gammaproteobacteria	Pseudomonadales	Pseudomonadaceae	Halopseudomonas	Halopseudomonas sabulinigri	3639	1217657	30	334.6	6669	4030203
RS_GCF_900105655.1	All approaches	Bacteria	Pseudomonadota	Gammaproteobacteria	Pseudomonadales	Pseudomonadaceae	Halopseudomonas	Halopseudomonas salegens	3457	1150844	30	332.9	2853	3796105
RS_GCF_008641105.1	All approaches	Bacteria	Pseudomonadota	Gammaproteobacteria	Pseudomonadales	Pseudomonadaceae	Halopseudomonas	Halopseudomonas salina	3869	1298300	28	335.6	5362	4256268
RS_GCF_014219065.1	All approaches	Bacteria	Pseudomonadota	Gammaproteobacteria	Pseudomonadales	Pseudomonadaceae	Halopseudomonas	Halopseudomonas xiamenensis	3908	1281765	21	328	3406	4281493
RS_GCF_900104945.1	All approaches	Bacteria	Pseudomonadota	Gammaproteobacteria	Pseudomonadales	Pseudomonadaceae	Halopseudomonas	Halopseudomonas xinjiangensis	3280	1075345	30	327.8	2432	3537092
RS_GCF_000425625.1	All approaches	Bacteria	Pseudomonadota	Gammaproteobacteria	Pseudomonadales	Pseudomonadaceae	Stutzerimonas	Stutzerimonas azotifigens	4547	1463835	20	321.9	5190	5017423
RS_GCF_000818015.1	All approaches	Bacteria	Pseudomonadota	Gammaproteobacteria	Pseudomonadales	Pseudomonadaceae	Stutzerimonas	Stutzerimonas balearica	4067	1312060	30	322.6	2379	4383480
RS_GCF_000495915.1	All approaches	Bacteria	Pseudomonadota	Gammaproteobacteria	Pseudomonadales	Pseudomonadaceae	Stutzerimonas	Stutzerimonas chloritidismutans	4769	1501686	20	314.9	2850	5056349
RS_GCF_024448505.1	All approaches	Bacteria	Pseudomonadota	Gammaproteobacteria	Pseudomonadales	Pseudomonadaceae	Stutzerimonas	Stutzerimonas degradans	3729	1207249	32	323.7	1685	4006942
RS_GCF_024448335.1	All approaches	Bacteria	Pseudomonadota	Gammaproteobacteria	Pseudomonadales	Pseudomonadaceae	Stutzerimonas	Stutzerimonas frequens	4104	1314008	27	320.2	1600	4379993
RS_GCF_004327335.1	All approaches	Bacteria	Pseudomonadota	Gammaproteobacteria	Pseudomonadales	Pseudomonadaceae	Stutzerimonas	Stutzerimonas kirkiae	3752	1272076	24	339	6257	4353628
RS_GCF_900114065.1	All approaches	Bacteria	Pseudomonadota	Gammaproteobacteria	Pseudomonadales	Pseudomonadaceae	Stutzerimonas	Stutzerimonas kunmingensis	4362	1388485	32	318.3	2387	4654543
RS_GCF_003696285.1	All approaches	Bacteria	Pseudomonadota	Gammaproteobacteria	Pseudomonadales	Pseudomonadaceae	Stutzerimonas	Stutzerimonas nitrititolerans	4085	1289347	22	315.6	2357	4357823
RS_GCF_005876855.1	All approaches	Bacteria	Pseudomonadota	Gammaproteobacteria	Pseudomonadales	Pseudomonadaceae	Stutzerimonas	Stutzerimonas nosocomialis	4401	1420358	21	322.7	5190	4755882
RS_GCF_000219605.1	All approaches	Bacteria	Pseudomonadota	Gammaproteobacteria	Pseudomonadales	Pseudomonadaceae	Stutzerimonas	Stutzerimonas stutzeri	4197	1360596	30	324.2	1617	4547930
RS_GCF_003640395.1	All approaches	Bacteria	Pseudomonadota	Gammaproteobacteria	Pseudomonadales	Pseudomonadaceae	Stutzerimonas	Stutzerimonas urumqiensis	3733	1216291	28	325.8	2345	4074717
RS_GCF_900129835.1	All approaches	Bacteria	Pseudomonadota	Gammaproteobacteria	Pseudomonadales	Pseudomonadaceae	Stutzerimonas	Stutzerimonas xanthomarina	3980	1274621	30	320.3	2737	4308853
RS_GCF_003696365.1	All approaches	Bacteria	Pseudomonadota	Gammaproteobacteria	Pseudomonadales	Pseudomonadaceae	Stutzerimonas	Stutzerimonas zhaodongensis	4304	1388169	24	322.5	3023	4668208
RS_GCF_004339465.1	All approaches	Bacteria	Pseudomonadota	Alphaproteobacteria	Rhizobiales	Xanthobacteraceae	Ancylobacter	Ancylobacter aquaticus	4432	1431308	30	322.9	2978	4831989
RS_GCF_018390605.1	All approaches	Bacteria	Pseudomonadota	Alphaproteobacteria	Rhizobiales	Xanthobacteraceae	Ancylobacter	Ancylobacter defluvii	4910	1548104	28	315.3	2795	5280544
RS_GCF_018390645.1	All approaches	Bacteria	Pseudomonadota	Alphaproteobacteria	Rhizobiales	Xanthobacteraceae	Ancylobacter	Ancylobacter dichloromethanicus	4785	1501262	24	313.7	2412	5076283
RS_GCF_023016525.1	All approaches	Bacteria	Pseudomonadota	Alphaproteobacteria	Rhizobiales	Xanthobacteraceae	Ancylobacter	Ancylobacter koreensis	3743	1208460	25	322.9	2842	4057091
RS_GCF_018390635.1	All approaches	Bacteria	Pseudomonadota	Alphaproteobacteria	Rhizobiales	Xanthobacteraceae	Ancylobacter	Ancylobacter lacus	4213	1369760	22	325.1	2851	4627298
RS_GCF_000092925.1	All approaches	Bacteria	Pseudomonadota	Alphaproteobacteria	Rhizobiales	Xanthobacteraceae	Ancylobacter	Ancylobacter novellus	4482	1414036	30	315.5	2844	4765023
RS_GCF_018390555.1	All approaches	Bacteria	Pseudomonadota	Alphaproteobacteria	Rhizobiales	Xanthobacteraceae	Ancylobacter	Ancylobacter oerskovii	5068	1599767	21	315.7	2691	5480425
RS_GCF_022836935.1	All approaches	Bacteria	Pseudomonadota	Alphaproteobacteria	Rhizobiales	Xanthobacteraceae	Ancylobacter	Ancylobacter polymorphus	4891	1547544	30	316.4	3036	5225369
RS_GCF_010669125.1	All approaches	Bacteria	Pseudomonadota	Alphaproteobacteria	Rhizobiales	Xanthobacteraceae	Ancylobacter	Ancylobacter pratisalsi	4434	1419647	30	320.2	2851	4778271
RS_GCF_900100155.1	All approaches	Bacteria	Pseudomonadota	Alphaproteobacteria	Rhizobiales	Xanthobacteraceae	Ancylobacter	Ancylobacter rudongensis	4154	1345033	31	323.8	2982	4505084
RS_GCF_018390695.1	All approaches	Bacteria	Pseudomonadota	Alphaproteobacteria	Rhizobiales	Xanthobacteraceae	Ancylobacter	Ancylobacter sonchi	5320	1691982	24	318	2951	5804942
RS_GCF_014195655.1	All approaches	Bacteria	Pseudomonadota	Alphaproteobacteria	Rhizobiales	Xanthobacteraceae	Ancylobacter	Ancylobacter tetraedralis	4592	1486164	25	323.6	2466	5030725
RS_GCF_016031625.1	All approaches	Bacteria	Pseudomonadota	Alphaproteobacteria	Rhizobiales	Xanthobacteraceae	Bradyrhizobium	Bradyrhizobium agreste	7293	2224566	22	305	5731	7877331
RS_GCF_003062295.1	All approaches	Bacteria	Pseudomonadota	Alphaproteobacteria	Rhizobiales	Xanthobacteraceae	Bradyrhizobium	Bradyrhizobium algeriense	8718	2509055	21	287.8	2556	8907982
RS_GCF_002266435.2	All approaches	Bacteria	Pseudomonadota	Alphaproteobacteria	Rhizobiales	Xanthobacteraceae	Bradyrhizobium	Bradyrhizobium amphicarpaeae	6536	2070138	30	316.7	14026	7044517
RS_GCF_015291705.1	All approaches	Bacteria	Pseudomonadota	Alphaproteobacteria	Rhizobiales	Xanthobacteraceae	Bradyrhizobium	Bradyrhizobium arachidis	9313	2770144	30	297.4	5645	9865973
RS_GCF_013114835.1	All approaches	Bacteria	Pseudomonadota	Alphaproteobacteria	Rhizobiales	Xanthobacteraceae	Bradyrhizobium	Bradyrhizobium archetypum	6659	1971786	21	296.1	2156	7017218
RS_GCF_013114825.1	All approaches	Bacteria	Pseudomonadota	Alphaproteobacteria	Rhizobiales	Xanthobacteraceae	Bradyrhizobium	Bradyrhizobium australiense	7204	2059428	30	285.9	2156	7436256
RS_GCF_008932115.1	All approaches	Bacteria	Pseudomonadota	Alphaproteobacteria	Rhizobiales	Xanthobacteraceae	Bradyrhizobium	Bradyrhizobium betae	7104	2161737	30	304.3	5444	7419402
RS_GCF_009759665.1	All approaches	Bacteria	Pseudomonadota	Alphaproteobacteria	Rhizobiales	Xanthobacteraceae	Bradyrhizobium	Bradyrhizobium cajani	7676	2387042	20	311	4801	8381257
RS_GCF_019402665.1	All approaches	Bacteria	Pseudomonadota	Alphaproteobacteria	Rhizobiales	Xanthobacteraceae	Bradyrhizobium	Bradyrhizobium canariense	8184	2419615	21	295.7	5623	8561472
RS_GCF_020329485.1	All approaches	Bacteria	Pseudomonadota	Alphaproteobacteria	Rhizobiales	Xanthobacteraceae	Bradyrhizobium	Bradyrhizobium cenepequi	8187	2366255	24	289	4315	8472857
RS_GCF_015291745.1	All approaches	Bacteria	Pseudomonadota	Alphaproteobacteria	Rhizobiales	Xanthobacteraceae	Bradyrhizobium	Bradyrhizobium centrosematis	7923	2412486	30	304.5	5541	8343321
RS_GCF_007290395.1	All approaches	Bacteria	Pseudomonadota	Alphaproteobacteria	Rhizobiales	Xanthobacteraceae	Bradyrhizobium	Bradyrhizobium cosmicum	6925	2144099	30	309.6	5437	7304136
RS_GCF_008123515.1	All approaches	Bacteria	Pseudomonadota	Alphaproteobacteria	Rhizobiales	Xanthobacteraceae	Bradyrhizobium	Bradyrhizobium cytisi	8451	2516102	21	297.7	4222	8854489
RS_GCF_021044685.1	All approaches	Bacteria	Pseudomonadota	Alphaproteobacteria	Rhizobiales	Xanthobacteraceae	Bradyrhizobium	Bradyrhizobium daqingense	7566	2267588	30	299.7	5476	7998085
RS_GCF_000015165.1	All approaches	Bacteria	Pseudomonadota	Alphaproteobacteria	Rhizobiales	Xanthobacteraceae	Bradyrhizobium	Bradyrhizobium denitrificans	7671	2447554	30	319.1	8645	8493513
RS_GCF_000011365.1	All approaches	Bacteria	Pseudomonadota	Alphaproteobacteria	Rhizobiales	Xanthobacteraceae	Bradyrhizobium	Bradyrhizobium diazoefficiens	8498	2586477	30	304.4	5686	9105828
RS_GCF_016031635.1	All approaches	Bacteria	Pseudomonadota	Alphaproteobacteria	Rhizobiales	Xanthobacteraceae	Bradyrhizobium	Bradyrhizobium diversitatis	8054	2422525	24	300.8	5481	8450368
RS_GCF_023278185.1	All approaches	Bacteria	Pseudomonadota	Alphaproteobacteria	Rhizobiales	Xanthobacteraceae	Bradyrhizobium	Bradyrhizobium elkanii	8970	2666331	30	297.2	3816	9518205
RS_GCF_001189235.2	All approaches	Bacteria	Pseudomonadota	Alphaproteobacteria	Rhizobiales	Xanthobacteraceae	Bradyrhizobium	Bradyrhizobium embrapense	7736	2359226	30	305	4074	8267832
RS_GCF_004570865.1	All approaches	Bacteria	Pseudomonadota	Alphaproteobacteria	Rhizobiales	Xanthobacteraceae	Bradyrhizobium	Bradyrhizobium frederickii	7848	2341642	23	298.4	3476	8294086
RS_GCF_016031655.1	All approaches	Bacteria	Pseudomonadota	Alphaproteobacteria	Rhizobiales	Xanthobacteraceae	Bradyrhizobium	Bradyrhizobium glycinis	7393	2194042	24	296.8	2148	7794411
RS_GCF_004114975.1	All approaches	Bacteria	Pseudomonadota	Alphaproteobacteria	Rhizobiales	Xanthobacteraceae	Bradyrhizobium	Bradyrhizobium guangdongense	8042	2433285	30	302.6	3967	8437991
RS_GCF_004114915.1	All approaches	Bacteria	Pseudomonadota	Alphaproteobacteria	Rhizobiales	Xanthobacteraceae	Bradyrhizobium	Bradyrhizobium guangxiense	7797	2367985	30	303.7	2302	8200121
RS_GCF_020329435.1	All approaches	Bacteria	Pseudomonadota	Alphaproteobacteria	Rhizobiales	Xanthobacteraceae	Bradyrhizobium	Bradyrhizobium hereditatis	7461	2207525	20	295.9	4244	7871253
RS_GCF_008123965.1	All approaches	Bacteria	Pseudomonadota	Alphaproteobacteria	Rhizobiales	Xanthobacteraceae	Bradyrhizobium	Bradyrhizobium hipponense	8457	2470604	22	292.1	3361	8826946
RS_GCF_007830635.1	All approaches	Bacteria	Pseudomonadota	Alphaproteobacteria	Rhizobiales	Xanthobacteraceae	Bradyrhizobium	Bradyrhizobium huanghuaihaiense	8719	2612049	26	299.6	5676	9226856
RS_GCF_001693385.1	All approaches	Bacteria	Pseudomonadota	Alphaproteobacteria	Rhizobiales	Xanthobacteraceae	Bradyrhizobium	Bradyrhizobium icense	7965	2332689	30	292.9	5479	8322773
RS_GCF_900696085.1	All approaches	Bacteria	Pseudomonadota	Alphaproteobacteria	Rhizobiales	Xanthobacteraceae	Bradyrhizobium	Bradyrhizobium ivorense	8590	2652981	29	308.8	3244	9412302
RS_GCF_000284375.1	All approaches	Bacteria	Pseudomonadota	Alphaproteobacteria	Rhizobiales	Xanthobacteraceae	Bradyrhizobium	Bradyrhizobium japonicum	8701	2603462	30	299.2	5676	9207384
RS_GCF_001440395.1	All approaches	Bacteria	Pseudomonadota	Alphaproteobacteria	Rhizobiales	Xanthobacteraceae	Bradyrhizobium	Bradyrhizobium jicamae	8462	2438757	24	288.2	5471	8738846
RS_GCF_001440475.1	All approaches	Bacteria	Pseudomonadota	Alphaproteobacteria	Rhizobiales	Xanthobacteraceae	Bradyrhizobium	Bradyrhizobium lablabi	8536	2486069	20	291.2	3257	8817291
RS_GCF_001440035.1	All approaches	Bacteria	Pseudomonadota	Alphaproteobacteria	Rhizobiales	Xanthobacteraceae	Bradyrhizobium	Bradyrhizobium manausense	8734	2571078	21	294.4	2546	9145311
RS_GCF_001982635.1	All approaches	Bacteria	Pseudomonadota	Alphaproteobacteria	Rhizobiales	Xanthobacteraceae	Bradyrhizobium	Bradyrhizobium mercantei	8140	2533830	23	311.3	4471	8842857
RS_GCF_000472965.1	All approaches	Bacteria	Pseudomonadota	Alphaproteobacteria	Rhizobiales	Xanthobacteraceae	Bradyrhizobium	Bradyrhizobium murdochi	7567	2241608	24	296.2	5478	7952346
RS_GCF_004114535.1	All approaches	Bacteria	Pseudomonadota	Alphaproteobacteria	Rhizobiales	Xanthobacteraceae	Bradyrhizobium	Bradyrhizobium nanningense	7747	2326907	29	300.4	3572	8290088
RS_GCF_001641695.1	All approaches	Bacteria	Pseudomonadota	Alphaproteobacteria	Rhizobiales	Xanthobacteraceae	Bradyrhizobium	Bradyrhizobium neotropicale	8158	2459247	27	301.5	5499	8679329
RS_GCF_004571025.1	All approaches	Bacteria	Pseudomonadota	Alphaproteobacteria	Rhizobiales	Xanthobacteraceae	Bradyrhizobium	Bradyrhizobium niftali	9221	2746555	21	297.9	5581	9787683
RS_GCF_002776695.1	All approaches	Bacteria	Pseudomonadota	Alphaproteobacteria	Rhizobiales	Xanthobacteraceae	Bradyrhizobium	Bradyrhizobium nitroreducens	7570	2387922	25	315.4	11407	8199267
RS_GCF_000344805.1	All approaches	Bacteria	Pseudomonadota	Alphaproteobacteria	Rhizobiales	Xanthobacteraceae	Bradyrhizobium	Bradyrhizobium oligotrophicum	7164	2375212	30	331.5	12078	8264165
RS_GCF_002278135.2	All approaches	Bacteria	Pseudomonadota	Alphaproteobacteria	Rhizobiales	Xanthobacteraceae	Bradyrhizobium	Bradyrhizobium ottawaense	8012	2437990	30	304.3	5665	8606328
RS_GCF_001189245.1	All approaches	Bacteria	Pseudomonadota	Alphaproteobacteria	Rhizobiales	Xanthobacteraceae	Bradyrhizobium	Bradyrhizobium pachyrhizi	8249	2448214	25	296.8	2077	8711973
RS_GCF_001693515.2	All approaches	Bacteria	Pseudomonadota	Alphaproteobacteria	Rhizobiales	Xanthobacteraceae	Bradyrhizobium	Bradyrhizobium paxllaeri	7901	2370635	30	300	5469	8377719
RS_GCF_013373795.3	All approaches	Bacteria	Pseudomonadota	Alphaproteobacteria	Rhizobiales	Xanthobacteraceae	Bradyrhizobium	Bradyrhizobium quebecense	8782	2600166	28	296.1	4060	9172345
RS_GCF_001440415.1	All approaches	Bacteria	Pseudomonadota	Alphaproteobacteria	Rhizobiales	Xanthobacteraceae	Bradyrhizobium	Bradyrhizobium retamae	8344	2366145	20	283.6	5479	8466225
RS_GCF_008123425.1	All approaches	Bacteria	Pseudomonadota	Alphaproteobacteria	Rhizobiales	Xanthobacteraceae	Bradyrhizobium	Bradyrhizobium rifense	9506	2854413	20	300.3	4532	9952932
RS_GCF_020329505.1	All approaches	Bacteria	Pseudomonadota	Alphaproteobacteria	Rhizobiales	Xanthobacteraceae	Bradyrhizobium	Bradyrhizobium semiaridum	6302	1935959	22	307.2	4416	6712655
RS_GCF_011516645.4	All approaches	Bacteria	Pseudomonadota	Alphaproteobacteria	Rhizobiales	Xanthobacteraceae	Bradyrhizobium	Bradyrhizobium septentrionale	9996	2921310	30	292.2	11152	10410654
RS_GCF_900094605.1	All approaches	Bacteria	Pseudomonadota	Alphaproteobacteria	Rhizobiales	Xanthobacteraceae	Bradyrhizobium	Bradyrhizobium shewense	8632	2552920	24	295.8	5679	9163226
RS_GCF_001641335.1	All approaches	Bacteria	Pseudomonadota	Alphaproteobacteria	Rhizobiales	Xanthobacteraceae	Bradyrhizobium	Bradyrhizobium stylosanthis	8135	2523779	30	310.2	9413	8801717
RS_GCF_002266465.2	All approaches	Bacteria	Pseudomonadota	Alphaproteobacteria	Rhizobiales	Xanthobacteraceae	Bradyrhizobium	Bradyrhizobium symbiodeficiens	6586	2051783	30	311.5	3013	7039503
RS_GCF_001189845.1	All approaches	Bacteria	Pseudomonadota	Alphaproteobacteria	Rhizobiales	Xanthobacteraceae	Bradyrhizobium	Bradyrhizobium tropiciagri	9391	2732380	21	291	9076	9767314
RS_GCF_004114425.1	All approaches	Bacteria	Pseudomonadota	Alphaproteobacteria	Rhizobiales	Xanthobacteraceae	Bradyrhizobium	Bradyrhizobium vignae	7761	2287318	21	294.7	2165	8175609
RS_GCF_001238275.1	All approaches	Bacteria	Pseudomonadota	Alphaproteobacteria	Rhizobiales	Xanthobacteraceae	Bradyrhizobium	Bradyrhizobium viridifuturi	8844	2493530	21	281.9	1840	8811922
RS_GCF_900094575.1	All approaches	Bacteria	Pseudomonadota	Alphaproteobacteria	Rhizobiales	Xanthobacteraceae	Bradyrhizobium	Bradyrhizobium yuanmingense	7852	2313252	20	294.6	3768	8201522
RS_GCF_003024235.1	All approaches	Bacteria	Pseudomonadota	Gammaproteobacteria	Xanthomonadales	Xanthomonadaceae	Arenimonas	Arenimonas caeni	2720	912024	21	335.3	2331	2954299
RS_GCF_000426365.1	All approaches	Bacteria	Pseudomonadota	Gammaproteobacteria	Xanthomonadales	Xanthomonadaceae	Arenimonas	Arenimonas composti	2830	967967	27	342	2422	3159341
RS_GCF_007993735.1	All approaches	Bacteria	Pseudomonadota	Gammaproteobacteria	Xanthomonadales	Xanthomonadaceae	Arenimonas	Arenimonas daejeonensis	3293	891508	30	270.7	1811	3032542
RS_GCF_000743535.1	All approaches	Bacteria	Pseudomonadota	Gammaproteobacteria	Xanthomonadales	Xanthomonadaceae	Arenimonas	Arenimonas donghaensis	2698	921396	25	341.5	3705	2977056
RS_GCF_008386465.1	All approaches	Bacteria	Pseudomonadota	Gammaproteobacteria	Xanthomonadales	Xanthomonadaceae	Arenimonas	Arenimonas fontis	2452	812931	24	331.5	2206	2627730
RS_GCF_000747075.1	All approaches	Bacteria	Pseudomonadota	Gammaproteobacteria	Xanthomonadales	Xanthomonadaceae	Arenimonas	Arenimonas malthae	3018	964428	21	319.6	2028	3114078
RS_GCF_014638745.1	All approaches	Bacteria	Pseudomonadota	Gammaproteobacteria	Xanthomonadales	Xanthomonadaceae	Arenimonas	Arenimonas maotaiensis	2026	673329	20	332.3	2129	2160901
RS_GCF_000747155.1	All approaches	Bacteria	Pseudomonadota	Gammaproteobacteria	Xanthomonadales	Xanthomonadaceae	Arenimonas	Arenimonas metalli	2802	937262	20	334.5	2288	3056622
RS_GCF_000420545.1	All approaches	Bacteria	Pseudomonadota	Gammaproteobacteria	Xanthomonadales	Xanthomonadaceae	Arenimonas	Arenimonas oryziterrae	2880	952558	31	330.7	2207	3091755
RS_GCF_014643775.1	All approaches	Bacteria	Pseudomonadota	Gammaproteobacteria	Xanthomonadales	Xanthomonadaceae	Arenimonas	Arenimonas soli	2763	930026	33	336.6	2178	3000820
RS_GCF_006265115.1	All approaches	Bacteria	Pseudomonadota	Gammaproteobacteria	Xanthomonadales	Xanthomonadaceae	Arenimonas	Arenimonas terrae	3027	1015403	24	335.4	4655	3314558
RS_GCF_001442535.1	All approaches	Bacteria	Pseudomonadota	Gammaproteobacteria	Xanthomonadales	Xanthomonadaceae	Lysobacter	Lysobacter antibioticus	4683	1617019	30	345.3	9284	5765176
RS_GCF_014652095.1	All approaches	Bacteria	Pseudomonadota	Gammaproteobacteria	Xanthomonadales	Xanthomonadaceae	Lysobacter	Lysobacter bugurensis	3077	1021838	30	332.1	2193	3459983
RS_GCF_014779555.2	All approaches	Bacteria	Pseudomonadota	Gammaproteobacteria	Xanthomonadales	Xanthomonadaceae	Lysobacter	Lysobacter capsici	5017	1744085	30	347.6	9270	6239188
RS_GCF_900106525.1	All approaches	Bacteria	Pseudomonadota	Gammaproteobacteria	Xanthomonadales	Xanthomonadaceae	Lysobacter	Lysobacter enzymogenes	5024	1774300	31	353.2	8537	6263953
RS_GCF_001442805.1	All approaches	Bacteria	Pseudomonadota	Gammaproteobacteria	Xanthomonadales	Xanthomonadaceae	Lysobacter	Lysobacter gummosus	4913	1717820	31	349.6	8527	6056618
RS_GCF_008274655.1	All approaches	Bacteria	Pseudomonadota	Gammaproteobacteria	Xanthomonadales	Xanthomonadaceae	Lysobacter	Lysobacter lacus	2892	852014	20	294.6	1924	2855702
RS_GCF_015453285.1	All approaches	Bacteria	Pseudomonadota	Gammaproteobacteria	Xanthomonadales	Xanthomonadaceae	Lysobacter	Lysobacter niastensis	3705	1209818	20	326.5	3607	4034846
RS_GCF_009765165.1	All approaches	Bacteria	Pseudomonadota	Gammaproteobacteria	Xanthomonadales	Xanthomonadaceae	Lysobacter	Lysobacter panacisoli	3557	1168576	31	328.5	4280	3879713
RS_GCF_009765215.1	All approaches	Bacteria	Pseudomonadota	Gammaproteobacteria	Xanthomonadales	Xanthomonadaceae	Lysobacter	Lysobacter prati	3728	1233947	23	331	2904	4127215
RS_GCF_004359965.1	All approaches	Bacteria	Pseudomonadota	Gammaproteobacteria	Xanthomonadales	Xanthomonadaceae	Lysobacter	Lysobacter segetis	2885	896423	21	310.7	2136	2939468
RS_GCF_003382365.1	All approaches	Bacteria	Pseudomonadota	Gammaproteobacteria	Xanthomonadales	Xanthomonadaceae	Lysobacter	Lysobacter silvisoli	3922	1326721	31	338.3	4293	4536546
RS_GCF_003382285.1	All approaches	Bacteria	Pseudomonadota	Gammaproteobacteria	Xanthomonadales	Xanthomonadaceae	Lysobacter	Lysobacter soli	3550	1174393	30	330.8	2722	3953742
RS_GCF_003586305.1	All approaches	Bacteria	Pseudomonadota	Gammaproteobacteria	Xanthomonadales	Xanthomonadaceae	Lysobacter	Lysobacter tabacisoli	2840	940328	21	331.1	2108	3120411
RS_GCF_014489475.1	All approaches	Bacteria	Pseudomonadota	Gammaproteobacteria	Xanthomonadales	Xanthomonadaceae	Lysobacter	Lysobacter terrestris	2852	932721	36	327	2502	3148097
RS_GCF_004361065.1	All approaches	Bacteria	Pseudomonadota	Gammaproteobacteria	Xanthomonadales	Xanthomonadaceae	Lysobacter	Lysobacter terrigena	3079	979181	29	318	1973	3221864
RS_GCF_014651995.1	All approaches	Bacteria	Pseudomonadota	Gammaproteobacteria	Xanthomonadales	Xanthomonadaceae	Lysobacter	Lysobacter xinjiangensis	2881	922802	28	320.3	2124	3043682
RS_GCF_001431595.1	All approaches	Bacteria	Pseudomonadota	Gammaproteobacteria	Xanthomonadales	Xanthomonadaceae	Stenotrophomonas	Stenotrophomonas acidaminiphila	3605	1183399	20	328.3	2702	3942520
RS_GCF_013185915.1	All approaches	Bacteria	Pseudomonadota	Gammaproteobacteria	Xanthomonadales	Xanthomonadaceae	Stenotrophomonas	Stenotrophomonas bentonitica	3941	1324585	30	336.1	4954	4408774
RS_GCF_001431535.1	All approaches	Bacteria	Pseudomonadota	Gammaproteobacteria	Xanthomonadales	Xanthomonadaceae	Stenotrophomonas	Stenotrophomonas chelatiphaga	3503	1184814	25	338.2	5036	3967734
RS_GCF_001431505.1	All approaches	Bacteria	Pseudomonadota	Gammaproteobacteria	Xanthomonadales	Xanthomonadaceae	Stenotrophomonas	Stenotrophomonas daejeonensis	2939	977692	25	332.7	2911	3284859
RS_GCF_001431625.1	All approaches	Bacteria	Pseudomonadota	Gammaproteobacteria	Xanthomonadales	Xanthomonadaceae	Stenotrophomonas	Stenotrophomonas geniculata	4488	1436144	21	320	4128	4809792
RS_GCF_001431485.1	All approaches	Bacteria	Pseudomonadota	Gammaproteobacteria	Xanthomonadales	Xanthomonadaceae	Stenotrophomonas	Stenotrophomonas ginsengisoli	3077	1008441	22	327.7	5400	3374112
RS_GCF_001431415.1	All approaches	Bacteria	Pseudomonadota	Gammaproteobacteria	Xanthomonadales	Xanthomonadaceae	Stenotrophomonas	Stenotrophomonas humi	3682	1220219	22	331.4	6161	4122049
RS_GCF_002750975.1	All approaches	Bacteria	Pseudomonadota	Gammaproteobacteria	Xanthomonadales	Xanthomonadaceae	Stenotrophomonas	Stenotrophomonas indicatrix	4084	1359839	31	333	4243	4558397
RS_GCF_001431525.1	All approaches	Bacteria	Pseudomonadota	Gammaproteobacteria	Xanthomonadales	Xanthomonadaceae	Stenotrophomonas	Stenotrophomonas koreensis	2788	909423	23	326.2	1765	3029904
RS_GCF_002803515.1	All approaches	Bacteria	Pseudomonadota	Gammaproteobacteria	Xanthomonadales	Xanthomonadaceae	Stenotrophomonas	Stenotrophomonas lactitubi	4419	1457724	30	329.9	4134	4871419
RS_GCF_900186865.1	All approaches	Bacteria	Pseudomonadota	Gammaproteobacteria	Xanthomonadales	Xanthomonadaceae	Stenotrophomonas	Stenotrophomonas maltophilia	4568	1477326	31	323.4	4128	5004261
RS_GCF_001431425.1	All approaches	Bacteria	Pseudomonadota	Gammaproteobacteria	Xanthomonadales	Xanthomonadaceae	Stenotrophomonas	Stenotrophomonas nitritireducens	3516	1179103	23	335.4	3799	3983487
RS_GCF_900101175.1	All approaches	Bacteria	Pseudomonadota	Gammaproteobacteria	Xanthomonadales	Xanthomonadaceae	Stenotrophomonas	Stenotrophomonas pavanii	3969	1312933	22	330.8	4225	4424001
RS_GCF_001310775.1	All approaches	Bacteria	Pseudomonadota	Gammaproteobacteria	Xanthomonadales	Xanthomonadaceae	Stenotrophomonas	Stenotrophomonas pictorum	4056	986500	20	243.2	1733	3342977
RS_GCF_000661955.1	All approaches	Bacteria	Pseudomonadota	Gammaproteobacteria	Xanthomonadales	Xanthomonadaceae	Stenotrophomonas	Stenotrophomonas rhizophila	4031	1370770	31	340.1	4541	4648976
RS_GCF_001431465.1	All approaches	Bacteria	Pseudomonadota	Gammaproteobacteria	Xanthomonadales	Xanthomonadaceae	Stenotrophomonas	Stenotrophomonas terrae	3803	1290784	26	339.4	4243	4410319
RS_GCF_014117215.1	All approaches	Bacteria	Pseudomonadota	Gammaproteobacteria	Xanthomonadales	Xanthomonadaceae	Stenotrophomonas	Stenotrophomonas tumulicola	3811	1303415	23	342	4139	4335669
RS_GCF_001013475.1	All approaches	Bacteria	Pseudomonadota	Gammaproteobacteria	Xanthomonadales	Xanthomonadaceae	Xanthomonas	Xanthomonas arboricola	4271	1459278	31	341.7	4309	5084477
RS_GCF_001304695.1	All approaches	Bacteria	Pseudomonadota	Gammaproteobacteria	Xanthomonadales	Xanthomonadaceae	Xanthomonas	Xanthomonas axonopodis	4281	1268897	22	296.4	3404	4480365
RS_GCF_900092025.1	All approaches	Bacteria	Pseudomonadota	Gammaproteobacteria	Xanthomonadales	Xanthomonadaceae	Xanthomonas	Xanthomonas bromi	4230	1371882	20	324.3	4096	4841335
RS_GCF_000007145.1	All approaches	Bacteria	Pseudomonadota	Gammaproteobacteria	Xanthomonadales	Xanthomonadaceae	Xanthomonas	Xanthomonas campestris	4292	1445921	30	336.9	3948	5076188
RS_GCF_000454545.1	All approaches	Bacteria	Pseudomonadota	Gammaproteobacteria	Xanthomonadales	Xanthomonadaceae	Xanthomonas	Xanthomonas cassavae	4682	1492893	30	318.9	4553	5270756
RS_GCF_008801575.1	All approaches	Bacteria	Pseudomonadota	Gammaproteobacteria	Xanthomonadales	Xanthomonadaceae	Xanthomonas	Xanthomonas cissicola	4968	1529371	20	307.8	3398	5353039
RS_GCF_002939785.1	All approaches	Bacteria	Pseudomonadota	Gammaproteobacteria	Xanthomonadales	Xanthomonadaceae	Xanthomonas	Xanthomonas codiaei	4247	1441018	21	339.3	4741	5043310
RS_GCF_002939885.1	All approaches	Bacteria	Pseudomonadota	Gammaproteobacteria	Xanthomonadales	Xanthomonadaceae	Xanthomonas	Xanthomonas cucurbitae	3757	1283250	21	341.6	4438	4424197
RS_GCF_002939865.1	All approaches	Bacteria	Pseudomonadota	Gammaproteobacteria	Xanthomonadales	Xanthomonadaceae	Xanthomonas	Xanthomonas dyei	4466	1503874	20	336.7	4333	5314178
RS_GCF_900476395.1	All approaches	Bacteria	Pseudomonadota	Gammaproteobacteria	Xanthomonadales	Xanthomonadaceae	Xanthomonas	Xanthomonas euroxanthea	4040	1404199	25	347.6	3677	4896146
RS_GCF_020880415.1	All approaches	Bacteria	Pseudomonadota	Gammaproteobacteria	Xanthomonadales	Xanthomonadaceae	Xanthomonas	Xanthomonas euvesicatoria	4560	1527536	20	335	3398	5314922
RS_GCF_001642575.1	All approaches	Bacteria	Pseudomonadota	Gammaproteobacteria	Xanthomonadales	Xanthomonadaceae	Xanthomonas	Xanthomonas floridensis	4423	1484517	20	335.6	4734	5254357
RS_GCF_900183975.1	All approaches	Bacteria	Pseudomonadota	Gammaproteobacteria	Xanthomonadales	Xanthomonadaceae	Xanthomonas	Xanthomonas fragariae	4031	1221463	30	303	3401	4328441
RS_GCF_002939985.1	All approaches	Bacteria	Pseudomonadota	Gammaproteobacteria	Xanthomonadales	Xanthomonadaceae	Xanthomonas	Xanthomonas hortorum	4254	1447369	23	340.2	3679	5057880
GB_GCA_905142475.1	All approaches	Bacteria	Pseudomonadota	Gammaproteobacteria	Xanthomonadales	Xanthomonadaceae	Xanthomonas	Xanthomonas hydrangeae	4712	1592970	30	338.1	3473	5578501
RS_GCF_009192945.1	All approaches	Bacteria	Pseudomonadota	Gammaproteobacteria	Xanthomonadales	Xanthomonadaceae	Xanthomonas	Xanthomonas maliensis	4325	1535268	21	355	6242	5196983
RS_GCF_020783655.1	All approaches	Bacteria	Pseudomonadota	Gammaproteobacteria	Xanthomonadales	Xanthomonadaceae	Xanthomonas	Xanthomonas melonis	3918	1353558	22	345.5	4798	4675418
RS_GCF_001660815.1	All approaches	Bacteria	Pseudomonadota	Gammaproteobacteria	Xanthomonadales	Xanthomonadaceae	Xanthomonas	Xanthomonas nasturtii	4179	1388972	21	332.4	4722	4873681
RS_GCF_004136375.1	All approaches	Bacteria	Pseudomonadota	Gammaproteobacteria	Xanthomonadales	Xanthomonadaceae	Xanthomonas	Xanthomonas oryzae	4762	1426091	30	299.5	3503	4990672
GB_GCA_022749655.1	All approaches	Bacteria	Pseudomonadota	Gammaproteobacteria	Xanthomonadales	Xanthomonadaceae	Xanthomonas	Xanthomonas phaseoli	5239	1486374	30	283.7	2270	5333767
RS_GCF_001010415.1	All approaches	Bacteria	Pseudomonadota	Gammaproteobacteria	Xanthomonadales	Xanthomonadaceae	Xanthomonas	Xanthomonas pisi	3639	1199777	20	329.7	5136	4253478
RS_GCF_002940065.1	All approaches	Bacteria	Pseudomonadota	Gammaproteobacteria	Xanthomonadales	Xanthomonadaceae	Xanthomonas	Xanthomonas populi	4346	1211116	20	278.7	2888	4338173
RS_GCF_002846205.1	All approaches	Bacteria	Pseudomonadota	Gammaproteobacteria	Xanthomonadales	Xanthomonadaceae	Xanthomonas	Xanthomonas prunicola	4394	1532223	23	348.7	12778	5318553
RS_GCF_000772705.2	All approaches	Bacteria	Pseudomonadota	Gammaproteobacteria	Xanthomonadales	Xanthomonadaceae	Xanthomonas	Xanthomonas vasicola	4373	1396340	20	319.3	3526	4923717
RS_GCF_001908725.1	All approaches	Bacteria	Pseudomonadota	Gammaproteobacteria	Xanthomonadales	Xanthomonadaceae	Xanthomonas	Xanthomonas vesicatoria	4580	1515846	30	331	4733	5349905
RS_GCF_009647605.1	Recommended approach	Bacteria	Actinomycetota	Actinomycetia	Actinomycetales	Microbacteriaceae	Agromyces	Agromyces agglutinans	3611	1204489	22	333.6	3703	3911034
RS_GCF_004134825.1	Recommended approach	Bacteria	Actinomycetota	Actinomycetia	Actinomycetales	Microbacteriaceae	Agromyces	Agromyces albus	4101	1319107	22	321.7	2265	4291429
RS_GCF_009749385.1	Recommended approach	Bacteria	Actinomycetota	Actinomycetia	Actinomycetales	Microbacteriaceae	Agromyces	Agromyces allii	3865	1330081	27	344.1	3689	4360803
RS_GCF_016907355.1	Recommended approach	Bacteria	Actinomycetota	Actinomycetia	Actinomycetales	Microbacteriaceae	Agromyces	Agromyces aurantiacus	3619	1190493	30	329	2013	3884057
RS_GCF_001660485.1	Recommended approach	Bacteria	Actinomycetota	Actinomycetia	Actinomycetales	Microbacteriaceae	Agromyces	Agromyces aureus	3938	1330217	30	337.8	3263	4373124
RS_GCF_003070885.1	Recommended approach	Bacteria	Actinomycetota	Actinomycetia	Actinomycetales	Microbacteriaceae	Agromyces	Agromyces badenianii	2852	930018	30	326.1	2566	3052052
RS_GCF_014645655.1	Recommended approach	Bacteria	Actinomycetota	Actinomycetia	Actinomycetales	Microbacteriaceae	Agromyces	Agromyces bauzanensis	3723	1108129	23	297.6	2062	3722120
RS_GCF_004135055.1	Recommended approach	Bacteria	Actinomycetota	Actinomycetia	Actinomycetales	Microbacteriaceae	Agromyces	Agromyces binzhouensis	3994	1097914	20	274.9	1955	3599312
RS_GCF_009709675.1	Recommended approach	Bacteria	Actinomycetota	Actinomycetia	Actinomycetales	Microbacteriaceae	Agromyces	Agromyces bracchium	3791	1265627	20	333.9	3053	4159874
RS_GCF_021044935.1	Recommended approach	Bacteria	Actinomycetota	Actinomycetia	Actinomycetales	Microbacteriaceae	Agromyces	Agromyces cavernae	3761	1242853	30	330.5	2034	4074721
RS_GCF_900142065.1	Recommended approach	Bacteria	Actinomycetota	Actinomycetia	Actinomycetales	Microbacteriaceae	Agromyces	Agromyces cerinus	3900	1286051	30	329.8	3148	4187509
RS_GCF_900104685.1	Recommended approach	Bacteria	Actinomycetota	Actinomycetia	Actinomycetales	Microbacteriaceae	Agromyces	Agromyces flavus	3479	1136944	30	326.8	2013	3692408
RS_GCF_004134865.1	Recommended approach	Bacteria	Actinomycetota	Actinomycetia	Actinomycetales	Microbacteriaceae	Agromyces	Agromyces fucosus	3637	1237140	30	340.2	3353	4009498
RS_GCF_013410355.1	Recommended approach	Bacteria	Actinomycetota	Actinomycetia	Actinomycetales	Microbacteriaceae	Agromyces	Agromyces hippuratus	3609	1199337	30	332.3	3330	3904134
RS_GCF_021228295.1	Recommended approach	Bacteria	Actinomycetota	Actinomycetia	Actinomycetales	Microbacteriaceae	Agromyces	Agromyces humatus	3708	1232350	21	332.3	3077	4035387
RS_GCF_009720255.1	Recommended approach	Bacteria	Actinomycetota	Actinomycetia	Actinomycetales	Microbacteriaceae	Agromyces	Agromyces humi	4944	1334839	20	270	5939	4389852
RS_GCF_008365295.1	Recommended approach	Bacteria	Actinomycetota	Actinomycetia	Actinomycetales	Microbacteriaceae	Agromyces	Agromyces intestinalis	3424	1167883	31	341.1	3215	3800200
RS_GCF_000421545.1	Recommended approach	Bacteria	Actinomycetota	Actinomycetia	Actinomycetales	Microbacteriaceae	Agromyces	Agromyces italicus	3385	1136732	23	335.8	3360	3730505
RS_GCF_009674665.1	Recommended approach	Bacteria	Actinomycetota	Actinomycetia	Actinomycetales	Microbacteriaceae	Agromyces	Agromyces kandeliae	3528	1162990	21	329.6	2066	3783276
RS_GCF_009749405.1	Recommended approach	Bacteria	Actinomycetota	Actinomycetia	Actinomycetales	Microbacteriaceae	Agromyces	Agromyces lapidis	3511	1165948	30	332.1	3356	3801572
RS_GCF_009729855.1	Recommended approach	Bacteria	Actinomycetota	Actinomycetia	Actinomycetales	Microbacteriaceae	Agromyces	Agromyces luteolus	3623	1195719	27	330	2072	3901165
RS_GCF_008122505.1	Recommended approach	Bacteria	Actinomycetota	Actinomycetia	Actinomycetales	Microbacteriaceae	Agromyces	Agromyces mariniharenae	3791	1247480	30	329.1	2797	4082539
RS_GCF_021442325.1	Recommended approach	Bacteria	Actinomycetota	Actinomycetia	Actinomycetales	Microbacteriaceae	Agromyces	Agromyces marinus	2970	980955	30	330.3	2153	3202016
RS_GCF_014648575.1	Recommended approach	Bacteria	Actinomycetota	Actinomycetia	Actinomycetales	Microbacteriaceae	Agromyces	Agromyces mediolanus	3592	1180376	27	328.6	2674	3861601
RS_GCF_004135405.1	Recommended approach	Bacteria	Actinomycetota	Actinomycetia	Actinomycetales	Microbacteriaceae	Agromyces	Agromyces protaetiae	3436	1119698	30	325.9	2858	3683091
RS_GCF_004216665.1	Recommended approach	Bacteria	Actinomycetota	Actinomycetia	Actinomycetales	Microbacteriaceae	Agromyces	Agromyces ramosus	3612	1168810	27	323.6	2017	3838279
RS_GCF_009749395.1	Recommended approach	Bacteria	Actinomycetota	Actinomycetia	Actinomycetales	Microbacteriaceae	Agromyces	Agromyces salentinus	3832	1289474	23	336.5	3675	4229103
RS_GCF_022811605.1	Recommended approach	Bacteria	Actinomycetota	Actinomycetia	Actinomycetales	Microbacteriaceae	Agromyces	Agromyces soli	3567	1171442	30	328.4	2559	3810275
RS_GCF_000421565.1	Recommended approach	Bacteria	Actinomycetota	Actinomycetia	Actinomycetales	Microbacteriaceae	Agromyces	Agromyces subbeticus	3972	1322633	30	333	3131	4303916
RS_GCF_003710805.1	Recommended approach	Bacteria	Actinomycetota	Actinomycetia	Actinomycetales	Microbacteriaceae	Agromyces	Agromyces tardus	3813	1238525	22	324.8	2208	4060518
RS_GCF_009749465.1	Recommended approach	Bacteria	Actinomycetota	Actinomycetia	Actinomycetales	Microbacteriaceae	Agromyces	Agromyces terreus	3255	1131674	23	347.7	4006	3708632
RS_GCF_003185895.1	Recommended approach	Bacteria	Actinomycetota	Actinomycetia	Actinomycetales	Microbacteriaceae	Cryobacterium	Cryobacterium arcticum	4022	1307319	32	325	2178	4305516
RS_GCF_002954245.1	Recommended approach	Bacteria	Actinomycetota	Actinomycetia	Actinomycetales	Microbacteriaceae	Cryobacterium	Cryobacterium aureum	4136	1290122	20	311.9	2203	4314199
RS_GCF_004402375.1	Recommended approach	Bacteria	Actinomycetota	Actinomycetia	Actinomycetales	Microbacteriaceae	Cryobacterium	Cryobacterium breve	3305	1040141	21	314.7	2802	3521602
RS_GCF_900103805.1	Recommended approach	Bacteria	Actinomycetota	Actinomycetia	Actinomycetales	Microbacteriaceae	Cryobacterium	Cryobacterium flavum	3888	1203866	23	309.6	2036	4040838
RS_GCF_004402405.1	Recommended approach	Bacteria	Actinomycetota	Actinomycetia	Actinomycetales	Microbacteriaceae	Cryobacterium	Cryobacterium levicorallinum	3502	1116021	20	318.7	2150	3753316
RS_GCF_900110125.1	Recommended approach	Bacteria	Actinomycetota	Actinomycetia	Actinomycetales	Microbacteriaceae	Cryobacterium	Cryobacterium luteum	3680	1141485	22	310.2	2423	3834069
RS_GCF_003602235.1	Recommended approach	Bacteria	Actinomycetota	Actinomycetia	Actinomycetales	Microbacteriaceae	Cryobacterium	Cryobacterium melibiosiphilum	4431	1396646	21	315.2	5498	4711041
RS_GCF_004365915.1	Recommended approach	Bacteria	Actinomycetota	Actinomycetia	Actinomycetales	Microbacteriaceae	Cryobacterium	Cryobacterium psychrophilum	3474	1092955	30	314.6	1962	3677616
RS_GCF_900101115.1	Recommended approach	Bacteria	Actinomycetota	Actinomycetia	Actinomycetales	Microbacteriaceae	Cryobacterium	Cryobacterium psychrotolerans	3053	982627	22	321.9	2219	3247111
RS_GCF_014200405.1	Recommended approach	Bacteria	Actinomycetota	Actinomycetia	Actinomycetales	Microbacteriaceae	Cryobacterium	Cryobacterium roopkundense	4231	1362597	30	322.1	1998	4531652
RS_GCF_004404055.1	Recommended approach	Bacteria	Actinomycetota	Actinomycetia	Actinomycetales	Microbacteriaceae	Cryobacterium	Cryobacterium ruanii	3160	1001412	30	316.9	2140	3374308
RS_GCF_003611035.1	Recommended approach	Bacteria	Actinomycetota	Actinomycetia	Actinomycetales	Microbacteriaceae	Cryobacterium	Cryobacterium soli	4025	1320062	30	328	1976	4385465
RS_GCF_002909375.1	Recommended approach	Bacteria	Actinomycetota	Actinomycetia	Actinomycetales	Microbacteriaceae	Cryobacterium	Cryobacterium zongtaii	3839	1213311	29	316	1980	4048390
RS_GCF_013409595.1	Recommended approach	Bacteria	Actinomycetota	Actinomycetia	Actinomycetales	Microbacteriaceae	Leucobacter	Leucobacter aridicollis	3233	1085234	30	335.7	2935	3573416
RS_GCF_001273835.1	Recommended approach	Bacteria	Actinomycetota	Actinomycetia	Actinomycetales	Microbacteriaceae	Leucobacter	Leucobacter celer	3725	1246785	21	334.7	2360	4141170
RS_GCF_000421845.1	Recommended approach	Bacteria	Actinomycetota	Actinomycetia	Actinomycetales	Microbacteriaceae	Leucobacter	Leucobacter chironomi	2692	893062	33	331.7	5427	2964712
RS_GCF_016758255.1	Recommended approach	Bacteria	Actinomycetota	Actinomycetia	Actinomycetales	Microbacteriaceae	Leucobacter	Leucobacter chromiireducens	2861	988807	30	345.6	5450	3222269
RS_GCF_900102345.1	Recommended approach	Bacteria	Actinomycetota	Actinomycetia	Actinomycetales	Microbacteriaceae	Leucobacter	Leucobacter chromiiresistens	2961	970801	30	327.9	3964	3214995
RS_GCF_016522505.1	Recommended approach	Bacteria	Actinomycetota	Actinomycetia	Actinomycetales	Microbacteriaceae	Leucobacter	Leucobacter chromiisoli	3089	1017866	23	329.5	2026	3350871
RS_GCF_011382985.1	Recommended approach	Bacteria	Actinomycetota	Actinomycetia	Actinomycetales	Microbacteriaceae	Leucobacter	Leucobacter coleopterorum	3467	969964	30	279.8	2837	3215551
RS_GCF_014396385.1	Recommended approach	Bacteria	Actinomycetota	Actinomycetia	Actinomycetales	Microbacteriaceae	Leucobacter	Leucobacter denitrificans	2325	741736	32	319	2023	2404302
RS_GCF_017834145.1	Recommended approach	Bacteria	Actinomycetota	Actinomycetia	Actinomycetales	Microbacteriaceae	Leucobacter	Leucobacter exalbidus	2848	951836	32	334.2	2054	3181803
RS_GCF_011382965.1	Recommended approach	Bacteria	Actinomycetota	Actinomycetia	Actinomycetales	Microbacteriaceae	Leucobacter	Leucobacter insecticola	2989	875079	30	292.8	2464	2916402
RS_GCF_006716085.1	Recommended approach	Bacteria	Actinomycetota	Actinomycetia	Actinomycetales	Microbacteriaceae	Leucobacter	Leucobacter komagatae	3354	1138216	30	339.4	2957	3752337
RS_GCF_004217175.1	Recommended approach	Bacteria	Actinomycetota	Actinomycetia	Actinomycetales	Microbacteriaceae	Leucobacter	Leucobacter luti	3113	1090431	30	350.3	5462	3618231
RS_GCF_004028235.1	Recommended approach	Bacteria	Actinomycetota	Actinomycetia	Actinomycetales	Microbacteriaceae	Leucobacter	Leucobacter muris	3018	959023	30	317.8	2001	3211982
RS_GCF_001273845.1	Recommended approach	Bacteria	Actinomycetota	Actinomycetia	Actinomycetales	Microbacteriaceae	Leucobacter	Leucobacter musarum	3174	1050728	20	331	3950	3438787
RS_GCF_017565705.1	Recommended approach	Bacteria	Actinomycetota	Actinomycetia	Actinomycetales	Microbacteriaceae	Leucobacter	Leucobacter ruminantium	3037	995579	20	327.8	3239	3305448
RS_GCF_000350525.1	Recommended approach	Bacteria	Actinomycetota	Actinomycetia	Actinomycetales	Microbacteriaceae	Leucobacter	Leucobacter salsicius	2867	964636	27	336.5	5456	3185418
RS_GCF_910593785.1	Recommended approach	Bacteria	Actinomycetota	Actinomycetia	Actinomycetales	Microbacteriaceae	Leucobacter	Leucobacter soli	2550	869869	22	341.1	2553	2865069
RS_GCF_017583045.1	Recommended approach	Bacteria	Actinomycetota	Actinomycetia	Actinomycetales	Microbacteriaceae	Leucobacter	Leucobacter tardus	2728	914668	30	335.3	3483	2951011
RS_GCF_004208635.1	Recommended approach	Bacteria	Actinomycetota	Actinomycetia	Actinomycetales	Microbacteriaceae	Leucobacter	Leucobacter triazinivorans	3089	1043440	34	337.8	3156	3478815
RS_GCF_011299575.1	Recommended approach	Bacteria	Actinomycetota	Actinomycetia	Actinomycetales	Microbacteriaceae	Leucobacter	Leucobacter viscericola	3292	1134272	30	344.6	5207	3697133
RS_GCF_017565745.1	Recommended approach	Bacteria	Actinomycetota	Actinomycetia	Actinomycetales	Microbacteriaceae	Leucobacter	Leucobacter weissii	2978	1025402	27	344.3	3216	3372066
RS_GCF_016758175.1	Recommended approach	Bacteria	Actinomycetota	Actinomycetia	Actinomycetales	Microbacteriaceae	Leucobacter	Leucobacter zeae	3040	1051272	30	345.8	2210	3470435
RS_GCF_007988825.1	Recommended approach	Bacteria	Actinomycetota	Actinomycetia	Actinomycetales	Microbacteriaceae	Microbacterium	Microbacterium aerolatum	3134	999470	25	318.9	2030	3233383
RS_GCF_014643695.1	Recommended approach	Bacteria	Actinomycetota	Actinomycetia	Actinomycetales	Microbacteriaceae	Microbacterium	Microbacterium album	3150	1037576	22	329.4	2310	3387489
RS_GCF_008868005.1	Recommended approach	Bacteria	Actinomycetota	Actinomycetia	Actinomycetales	Microbacteriaceae	Microbacterium	Microbacterium algeriense	3483	1124310	30	322.8	2025	3633280
RS_GCF_011046975.1	Recommended approach	Bacteria	Actinomycetota	Actinomycetia	Actinomycetales	Microbacteriaceae	Microbacterium	Microbacterium amylolyticum	2467	795084	30	322.3	3295	2588344
RS_GCF_023155855.1	Recommended approach	Bacteria	Actinomycetota	Actinomycetia	Actinomycetales	Microbacteriaceae	Microbacterium	Microbacterium aoyamense	3751	1212014	24	323.1	2806	3897676
GB_GCA_003339645.1	Recommended approach	Bacteria	Actinomycetota	Actinomycetia	Actinomycetales	Microbacteriaceae	Microbacterium	Microbacterium arborescens	3196	1053595	22	329.7	2024	3441942
RS_GCF_015277815.1	Recommended approach	Bacteria	Actinomycetota	Actinomycetia	Actinomycetales	Microbacteriaceae	Microbacterium	Microbacterium atlanticum	3347	1138142	33	340	2469	3712988
RS_GCF_016907815.1	Recommended approach	Bacteria	Actinomycetota	Actinomycetia	Actinomycetales	Microbacteriaceae	Microbacterium	Microbacterium aurum	3306	1033411	30	312.6	3105	3412446
RS_GCF_000956545.1	Recommended approach	Bacteria	Actinomycetota	Actinomycetia	Actinomycetales	Microbacteriaceae	Microbacterium	Microbacterium azadirachtae	3795	1235390	20	325.5	2043	4037586
RS_GCF_021398715.1	Recommended approach	Bacteria	Actinomycetota	Actinomycetia	Actinomycetales	Microbacteriaceae	Microbacterium	Microbacterium binotii	3157	1014001	30	321.2	2288	3290652
RS_GCF_003387575.1	Recommended approach	Bacteria	Actinomycetota	Actinomycetia	Actinomycetales	Microbacteriaceae	Microbacterium	Microbacterium bovistercoris	3513	1157107	20	329.4	2991	3743511
RS_GCF_008727755.1	Recommended approach	Bacteria	Actinomycetota	Actinomycetia	Actinomycetales	Microbacteriaceae	Microbacterium	Microbacterium caowuchunii	3032	998841	32	329.4	5679	3262719
RS_GCF_021654035.1	Recommended approach	Bacteria	Actinomycetota	Actinomycetia	Actinomycetales	Microbacteriaceae	Microbacterium	Microbacterium chocolatum	2861	934198	29	326.5	2025	3024072
RS_GCF_015277855.1	Recommended approach	Bacteria	Actinomycetota	Actinomycetia	Actinomycetales	Microbacteriaceae	Microbacterium	Microbacterium cremeum	3482	1218396	31	349.9	10556	3982951
RS_GCF_016907295.1	Recommended approach	Bacteria	Actinomycetota	Actinomycetia	Actinomycetales	Microbacteriaceae	Microbacterium	Microbacterium dextranolyticum	2863	967099	30	337.8	2396	3181200
RS_GCF_001456955.1	Recommended approach	Bacteria	Actinomycetota	Actinomycetia	Actinomycetales	Microbacteriaceae	Microbacterium	Microbacterium enclense	3366	1088959	22	323.5	2163	3666504
RS_GCF_011047135.1	Recommended approach	Bacteria	Actinomycetota	Actinomycetia	Actinomycetales	Microbacteriaceae	Microbacterium	Microbacterium endophyticum	2728	907090	30	332.5	6007	2916114
RS_GCF_016907315.1	Recommended approach	Bacteria	Actinomycetota	Actinomycetia	Actinomycetales	Microbacteriaceae	Microbacterium	Microbacterium esteraromaticum	3023	1000278	30	330.9	2026	3239725
RS_GCF_011326725.1	Recommended approach	Bacteria	Actinomycetota	Actinomycetia	Actinomycetales	Microbacteriaceae	Microbacterium	Microbacterium excoecariae	2465	841652	31	341.4	2099	2710804
RS_GCF_014640975.1	Recommended approach	Bacteria	Actinomycetota	Actinomycetia	Actinomycetales	Microbacteriaceae	Microbacterium	Microbacterium faecale	2951	964636	30	326.9	2081	3120106
RS_GCF_018588945.1	Recommended approach	Bacteria	Actinomycetota	Actinomycetia	Actinomycetales	Microbacteriaceae	Microbacterium	Microbacterium flavescens	3157	1054062	31	333.9	2354	3424211
RS_GCF_018717645.1	Recommended approach	Bacteria	Actinomycetota	Actinomycetia	Actinomycetales	Microbacteriaceae	Microbacterium	Microbacterium flavum	3045	1005719	24	330.3	3953	3260063
RS_GCF_003367705.1	Recommended approach	Bacteria	Actinomycetota	Actinomycetia	Actinomycetales	Microbacteriaceae	Microbacterium	Microbacterium foliorum	3333	1088285	30	326.5	2096	3568138
RS_GCF_000956535.1	Recommended approach	Bacteria	Actinomycetota	Actinomycetia	Actinomycetales	Microbacteriaceae	Microbacterium	Microbacterium ginsengisoli	3009	945667	25	314.3	2613	3047473
RS_GCF_014205075.1	Recommended approach	Bacteria	Actinomycetota	Actinomycetia	Actinomycetales	Microbacteriaceae	Microbacterium	Microbacterium ginsengiterrae	2902	943281	35	325	2035	3037642
RS_GCF_000422745.1	Recommended approach	Bacteria	Actinomycetota	Actinomycetia	Actinomycetales	Microbacteriaceae	Microbacterium	Microbacterium gubbeenense	2863	925378	24	323.2	2079	3017924
RS_GCF_011761265.1	Recommended approach	Bacteria	Actinomycetota	Actinomycetia	Actinomycetales	Microbacteriaceae	Microbacterium	Microbacterium halimionae	2737	913190	20	333.6	2948	2935457
RS_GCF_002970975.1	Recommended approach	Bacteria	Actinomycetota	Actinomycetia	Actinomycetales	Microbacteriaceae	Microbacterium	Microbacterium halophytorum	2926	1007098	26	344.2	2927	3331659
RS_GCF_003569805.1	Recommended approach	Bacteria	Actinomycetota	Actinomycetia	Actinomycetales	Microbacteriaceae	Microbacterium	Microbacterium halotolerans	3219	1073807	26	333.6	2416	3545733
RS_GCF_008017415.1	Recommended approach	Bacteria	Actinomycetota	Actinomycetia	Actinomycetales	Microbacteriaceae	Microbacterium	Microbacterium hatanonis	3313	1096053	30	330.8	2089	3545086
RS_GCF_015278255.1	Recommended approach	Bacteria	Actinomycetota	Actinomycetia	Actinomycetales	Microbacteriaceae	Microbacterium	Microbacterium hibisci	3505	1210240	30	345.3	10486	3969945
RS_GCF_001592125.1	Recommended approach	Bacteria	Actinomycetota	Actinomycetia	Actinomycetales	Microbacteriaceae	Microbacterium	Microbacterium hominis	3234	1079298	20	333.7	2410	3502678
RS_GCF_900105205.1	Recommended approach	Bacteria	Actinomycetota	Actinomycetia	Actinomycetales	Microbacteriaceae	Microbacterium	Microbacterium hydrocarbonoxydans	3445	1095730	30	318.1	4333	3594787
RS_GCF_004854025.1	Recommended approach	Bacteria	Actinomycetota	Actinomycetia	Actinomycetales	Microbacteriaceae	Microbacterium	Microbacterium hydrothermale	3333	1081453	24	324.5	2564	3580540
RS_GCF_903645325.1	Recommended approach	Bacteria	Actinomycetota	Actinomycetia	Actinomycetales	Microbacteriaceae	Microbacterium	Microbacterium ihumii	2940	904133	24	307.5	2535	2954541
RS_GCF_013409785.1	Recommended approach	Bacteria	Actinomycetota	Actinomycetia	Actinomycetales	Microbacteriaceae	Microbacterium	Microbacterium immunditiarum	3612	1205630	30	333.8	9194	3906867
RS_GCF_017876655.1	Recommended approach	Bacteria	Actinomycetota	Actinomycetia	Actinomycetales	Microbacteriaceae	Microbacterium	Microbacterium imperiale	3029	978799	30	323.1	2023	3167543
RS_GCF_000422385.1	Recommended approach	Bacteria	Actinomycetota	Actinomycetia	Actinomycetales	Microbacteriaceae	Microbacterium	Microbacterium indicum	2649	867815	26	327.6	1860	2809959
GB_GCA_014197265.1	Recommended approach	Bacteria	Actinomycetota	Actinomycetia	Actinomycetales	Microbacteriaceae	Microbacterium	Microbacterium invictum	3266	1101885	30	337.4	2282	3580260
RS_GCF_019511665.1	Recommended approach	Bacteria	Actinomycetota	Actinomycetia	Actinomycetales	Microbacteriaceae	Microbacterium	Microbacterium jejuense	3771	1297087	20	344	10902	4206916
GB_GCA_009745985.1	Recommended approach	Bacteria	Actinomycetota	Actinomycetia	Actinomycetales	Microbacteriaceae	Microbacterium	Microbacterium karelineae	3653	1224224	27	335.1	4271	4031749
RS_GCF_016907255.1	Recommended approach	Bacteria	Actinomycetota	Actinomycetia	Actinomycetales	Microbacteriaceae	Microbacterium	Microbacterium keratanolyticum	2901	954718	30	329.1	3009	3066861
RS_GCF_002872075.1	Recommended approach	Bacteria	Actinomycetota	Actinomycetia	Actinomycetales	Microbacteriaceae	Microbacterium	Microbacterium kitamiense	3666	1186228	26	323.6	2031	3828620
RS_GCF_006783905.1	Recommended approach	Bacteria	Actinomycetota	Actinomycetia	Actinomycetales	Microbacteriaceae	Microbacterium	Microbacterium kyungheense	3879	1315707	26	339.2	10899	4276286
RS_GCF_006716815.1	Recommended approach	Bacteria	Actinomycetota	Actinomycetia	Actinomycetales	Microbacteriaceae	Microbacterium	Microbacterium lacticum	3021	932321	32	308.6	2271	3086904
RS_GCF_002812805.1	Recommended approach	Bacteria	Actinomycetota	Actinomycetia	Actinomycetales	Microbacteriaceae	Microbacterium	Microbacterium lacus	3394	1065154	24	313.8	2179	3487693
RS_GCF_016907555.1	Recommended approach	Bacteria	Actinomycetota	Actinomycetia	Actinomycetales	Microbacteriaceae	Microbacterium	Microbacterium laevaniformans	2908	928408	27	319.3	2035	3031132
RS_GCF_003991875.1	Recommended approach	Bacteria	Actinomycetota	Actinomycetia	Actinomycetales	Microbacteriaceae	Microbacterium	Microbacterium lemovicicum	3297	1086215	30	329.5	2344	3555647
RS_GCF_008727775.1	Recommended approach	Bacteria	Actinomycetota	Actinomycetia	Actinomycetales	Microbacteriaceae	Microbacterium	Microbacterium lushaniae	3517	1114392	30	316.9	2179	3650161
RS_GCF_015277875.1	Recommended approach	Bacteria	Actinomycetota	Actinomycetia	Actinomycetales	Microbacteriaceae	Microbacterium	Microbacterium luteum	3396	1074007	26	316.3	1983	3520443
RS_GCF_000422405.1	Recommended approach	Bacteria	Actinomycetota	Actinomycetia	Actinomycetales	Microbacteriaceae	Microbacterium	Microbacterium luticocti	2830	940819	32	332.4	2705	3115873
RS_GCF_000802305.1	Recommended approach	Bacteria	Actinomycetota	Actinomycetia	Actinomycetales	Microbacteriaceae	Microbacterium	Microbacterium mangrovi	4087	1361761	24	333.2	12101	4416601
RS_GCF_019753765.1	Recommended approach	Bacteria	Actinomycetota	Actinomycetia	Actinomycetales	Microbacteriaceae	Microbacterium	Microbacterium marinilacus	3673	1193274	20	324.9	2552	3888012
RS_GCF_014204835.1	Recommended approach	Bacteria	Actinomycetota	Actinomycetia	Actinomycetales	Microbacteriaceae	Microbacterium	Microbacterium marinum	3038	961796	30	316.6	2032	3124335
GB_GCA_008868125.1	Recommended approach	Bacteria	Actinomycetota	Actinomycetia	Actinomycetales	Microbacteriaceae	Microbacterium	Microbacterium maritypicum	3504	1136995	30	324.5	2028	3668377
RS_GCF_008017445.1	Recommended approach	Bacteria	Actinomycetota	Actinomycetia	Actinomycetales	Microbacteriaceae	Microbacterium	Microbacterium mitrae	2601	853624	20	328.2	3745	2821547
RS_GCF_014635185.1	Recommended approach	Bacteria	Actinomycetota	Actinomycetia	Actinomycetales	Microbacteriaceae	Microbacterium	Microbacterium murale	3753	1210532	33	322.6	2810	3897570
RS_GCF_014646015.1	Recommended approach	Bacteria	Actinomycetota	Actinomycetia	Actinomycetales	Microbacteriaceae	Microbacterium	Microbacterium nanhaiense	3002	997091	24	332.1	2387	3234057
RS_GCF_001552475.1	Recommended approach	Bacteria	Actinomycetota	Actinomycetia	Actinomycetales	Microbacteriaceae	Microbacterium	Microbacterium oleivorans	2866	927586	30	323.7	2037	2975997
RS_GCF_009735645.1	Recommended approach	Bacteria	Actinomycetota	Actinomycetia	Actinomycetales	Microbacteriaceae	Microbacterium	Microbacterium oryzae	2804	935221	30	333.5	1731	3040880
RS_GCF_006540085.1	Recommended approach	Bacteria	Actinomycetota	Actinomycetia	Actinomycetales	Microbacteriaceae	Microbacterium	Microbacterium oxydans	3785	1206146	23	318.7	2294	3892546
RS_GCF_900105335.1	Recommended approach	Bacteria	Actinomycetota	Actinomycetia	Actinomycetales	Microbacteriaceae	Microbacterium	Microbacterium paraoxydans	3435	1094355	30	318.6	1973	3552313
RS_GCF_015707995.1	Recommended approach	Bacteria	Actinomycetota	Actinomycetia	Actinomycetales	Microbacteriaceae	Microbacterium	Microbacterium paulum	3156	975547	22	309.1	2410	3215183
RS_GCF_017876435.1	Recommended approach	Bacteria	Actinomycetota	Actinomycetia	Actinomycetales	Microbacteriaceae	Microbacterium	Microbacterium phyllosphaerae	3513	1151191	30	327.7	6060	3728650
RS_GCF_000763375.1	Recommended approach	Bacteria	Actinomycetota	Actinomycetia	Actinomycetales	Microbacteriaceae	Microbacterium	Microbacterium profundi	3240	1032362	31	318.6	1638	3369357
RS_GCF_004135285.1	Recommended approach	Bacteria	Actinomycetota	Actinomycetia	Actinomycetales	Microbacteriaceae	Microbacterium	Microbacterium protaetiae	3527	1145290	31	324.7	2767	3790483
RS_GCF_014192415.1	Recommended approach	Bacteria	Actinomycetota	Actinomycetia	Actinomycetales	Microbacteriaceae	Microbacterium	Microbacterium proteolyticum	3233	1044505	27	323.1	2271	3482219
RS_GCF_013409745.1	Recommended approach	Bacteria	Actinomycetota	Actinomycetia	Actinomycetales	Microbacteriaceae	Microbacterium	Microbacterium pseudoresistens	2804	903022	30	322	1529	2914491
RS_GCF_900100885.1	Recommended approach	Bacteria	Actinomycetota	Actinomycetia	Actinomycetales	Microbacteriaceae	Microbacterium	Microbacterium pygmaeum	3466	1131258	30	326.4	2030	3668670
RS_GCF_008710705.1	Recommended approach	Bacteria	Actinomycetota	Actinomycetia	Actinomycetales	Microbacteriaceae	Microbacterium	Microbacterium radiodurans	2911	979267	30	336.4	2626	3178485
RS_GCF_001552355.1	Recommended approach	Bacteria	Actinomycetota	Actinomycetia	Actinomycetales	Microbacteriaceae	Microbacterium	Microbacterium resistens	3884	1214640	22	312.7	2306	3980844
RS_GCF_008710745.1	Recommended approach	Bacteria	Actinomycetota	Actinomycetia	Actinomycetales	Microbacteriaceae	Microbacterium	Microbacterium rhizomatis	3902	1282715	30	328.7	10859	4201324
RS_GCF_007992455.1	Recommended approach	Bacteria	Actinomycetota	Actinomycetia	Actinomycetales	Microbacteriaceae	Microbacterium	Microbacterium saccharophilum	2821	919819	25	326.1	2022	2987352
RS_GCF_006716345.1	Recommended approach	Bacteria	Actinomycetota	Actinomycetia	Actinomycetales	Microbacteriaceae	Microbacterium	Microbacterium saperdae	4092	1333247	30	325.8	2026	4316382
RS_GCF_004564075.1	Recommended approach	Bacteria	Actinomycetota	Actinomycetia	Actinomycetales	Microbacteriaceae	Microbacterium	Microbacterium sediminis	2786	893668	32	320.8	2095	2919864
RS_GCF_003327285.1	Recommended approach	Bacteria	Actinomycetota	Actinomycetia	Actinomycetales	Microbacteriaceae	Microbacterium	Microbacterium sorbitolivorans	2796	933823	24	334	2141	3055675
RS_GCF_017592545.1	Recommended approach	Bacteria	Actinomycetota	Actinomycetia	Actinomycetales	Microbacteriaceae	Microbacterium	Microbacterium stercoris	3328	1098407	31	330.1	2472	3573239
RS_GCF_003254645.1	Recommended approach	Bacteria	Actinomycetota	Actinomycetia	Actinomycetales	Microbacteriaceae	Microbacterium	Microbacterium suaedae	3042	1030447	24	338.7	2092	3348077
RS_GCF_003651225.1	Recommended approach	Bacteria	Actinomycetota	Actinomycetia	Actinomycetales	Microbacteriaceae	Microbacterium	Microbacterium telephonicum	2940	956823	33	325.5	2022	3118122
RS_GCF_017831975.1	Recommended approach	Bacteria	Actinomycetota	Actinomycetia	Actinomycetales	Microbacteriaceae	Microbacterium	Microbacterium terrae	3462	1203879	30	347.7	3089	3895570
RS_GCF_006539145.1	Recommended approach	Bacteria	Actinomycetota	Actinomycetia	Actinomycetales	Microbacteriaceae	Microbacterium	Microbacterium testaceum	3379	1089534	30	322.4	3529	3590404
RS_GCF_014208045.1	Recommended approach	Bacteria	Actinomycetota	Actinomycetia	Actinomycetales	Microbacteriaceae	Microbacterium	Microbacterium thalassium	3383	1143358	30	338	9639	3696012
RS_GCF_000956465.1	Recommended approach	Bacteria	Actinomycetota	Actinomycetia	Actinomycetales	Microbacteriaceae	Microbacterium	Microbacterium trichothecenolyticum	4097	1389820	22	339.2	10915	4524280
RS_GCF_011759705.1	Recommended approach	Bacteria	Actinomycetota	Actinomycetia	Actinomycetales	Microbacteriaceae	Microbacterium	Microbacterium ulmi	3270	1076022	33	329.1	2318	3510559
RS_GCF_015278315.1	Recommended approach	Bacteria	Actinomycetota	Actinomycetia	Actinomycetales	Microbacteriaceae	Microbacterium	Microbacterium ureisolvens	4083	1364443	22	334.2	10136	4493068
RS_GCF_004564355.1	Recommended approach	Bacteria	Actinomycetota	Actinomycetia	Actinomycetales	Microbacteriaceae	Microbacterium	Microbacterium wangchenii	3689	1179935	30	319.9	2481	3828279
RS_GCF_024055635.1	Recommended approach	Bacteria	Actinomycetota	Actinomycetia	Actinomycetales	Microbacteriaceae	Microbacterium	Microbacterium yannicii	3957	1356936	30	342.9	10884	4444727
RS_GCF_014204895.1	Recommended approach	Bacteria	Actinomycetota	Actinomycetia	Mycobacteriales	Micromonosporaceae	Actinoplanes	Actinoplanes abujensis	8531	2815486	30	330	10432	9330741
RS_GCF_900215205.1	Recommended approach	Bacteria	Actinomycetota	Actinomycetia	Mycobacteriales	Micromonosporaceae	Actinoplanes	Actinoplanes atraurantiacus	10253	3336219	25	325.4	7154	10906727
RS_GCF_018332655.1	Recommended approach	Bacteria	Actinomycetota	Actinomycetia	Mycobacteriales	Micromonosporaceae	Actinoplanes	Actinoplanes auranticolor	9171	2963311	21	323.1	6975	9878734
RS_GCF_018829635.1	Recommended approach	Bacteria	Actinomycetota	Actinomycetia	Mycobacteriales	Micromonosporaceae	Actinoplanes	Actinoplanes bogorensis	9315	3121703	30	335.1	9885	10192286
RS_GCF_004362215.1	Recommended approach	Bacteria	Actinomycetota	Actinomycetia	Mycobacteriales	Micromonosporaceae	Actinoplanes	Actinoplanes brasiliensis	8522	2924826	30	343.2	18733	9750342
RS_GCF_003751945.1	Recommended approach	Bacteria	Actinomycetota	Actinomycetia	Mycobacteriales	Micromonosporaceae	Actinoplanes	Actinoplanes caeruleus	7570	2474891	30	326.9	9684	8428293
RS_GCF_014647795.1	Recommended approach	Bacteria	Actinomycetota	Actinomycetia	Mycobacteriales	Micromonosporaceae	Actinoplanes	Actinoplanes campanulatus	9210	2993268	21	325	6858	9976112
RS_GCF_018332715.1	Recommended approach	Bacteria	Actinomycetota	Actinomycetia	Mycobacteriales	Micromonosporaceae	Actinoplanes	Actinoplanes consettensis	9642	3199799	21	331.9	13179	10606845
RS_GCF_016862075.1	Recommended approach	Bacteria	Actinomycetota	Actinomycetia	Mycobacteriales	Micromonosporaceae	Actinoplanes	Actinoplanes couchii	10472	3452821	22	329.7	8982	11465012
RS_GCF_016862095.1	Recommended approach	Bacteria	Actinomycetota	Actinomycetia	Mycobacteriales	Micromonosporaceae	Actinoplanes	Actinoplanes cyaneus	9185	3063967	20	333.6	4927	10358347
RS_GCF_016862115.1	Recommended approach	Bacteria	Actinomycetota	Actinomycetia	Mycobacteriales	Micromonosporaceae	Actinoplanes	Actinoplanes deccanensis	9745	3231384	21	331.6	6232	10634869
RS_GCF_900104725.1	Recommended approach	Bacteria	Actinomycetota	Actinomycetia	Mycobacteriales	Micromonosporaceae	Actinoplanes	Actinoplanes derwentensis	9492	3202354	30	337.4	14025	10654181
RS_GCF_014205335.1	Recommended approach	Bacteria	Actinomycetota	Actinomycetia	Mycobacteriales	Micromonosporaceae	Actinoplanes	Actinoplanes digitatis	7995	2765136	30	345.9	9683	9128557
RS_GCF_016862175.1	Recommended approach	Bacteria	Actinomycetota	Actinomycetia	Mycobacteriales	Micromonosporaceae	Actinoplanes	Actinoplanes durhamensis	9470	3209388	22	338.9	5183	10509825
RS_GCF_016862195.1	Recommended approach	Bacteria	Actinomycetota	Actinomycetia	Mycobacteriales	Micromonosporaceae	Actinoplanes	Actinoplanes ferrugineus	8662	2828595	22	326.6	3517	9409405
RS_GCF_017592555.1	Recommended approach	Bacteria	Actinomycetota	Actinomycetia	Mycobacteriales	Micromonosporaceae	Actinoplanes	Actinoplanes flavus	8731	2904534	22	332.7	6906	9683788
RS_GCF_000494755.1	Recommended approach	Bacteria	Actinomycetota	Actinomycetia	Mycobacteriales	Micromonosporaceae	Actinoplanes	Actinoplanes friuliensis	8688	2859263	30	329.1	6662	9376071
RS_GCF_000379645.1	Recommended approach	Bacteria	Actinomycetota	Actinomycetia	Mycobacteriales	Micromonosporaceae	Actinoplanes	Actinoplanes globisporus	10034	3357469	25	334.6	3691	10988507
RS_GCF_016862215.1	Recommended approach	Bacteria	Actinomycetota	Actinomycetia	Mycobacteriales	Micromonosporaceae	Actinoplanes	Actinoplanes humidus	9963	3350817	20	336.3	11028	11100543
RS_GCF_018324205.1	Recommended approach	Bacteria	Actinomycetota	Actinomycetia	Mycobacteriales	Micromonosporaceae	Actinoplanes	Actinoplanes ianthinogenes	9027	2962375	30	328.2	5324	9897806
RS_GCF_003001815.1	Recommended approach	Bacteria	Actinomycetota	Actinomycetia	Mycobacteriales	Micromonosporaceae	Actinoplanes	Actinoplanes italicus	10156	3346956	29	329.6	5769	11152790
RS_GCF_016785085.1	Recommended approach	Bacteria	Actinomycetota	Actinomycetia	Mycobacteriales	Micromonosporaceae	Actinoplanes	Actinoplanes lichenicola	9811	3247494	20	331	11435	10674089
GB_GCA_000715855.1	Recommended approach	Bacteria	Actinomycetota	Actinomycetia	Mycobacteriales	Micromonosporaceae	Actinoplanes	Actinoplanes liguriensis	15116	3103497	20	205.3	3550	12446298
RS_GCF_014205215.1	Recommended approach	Bacteria	Actinomycetota	Actinomycetia	Mycobacteriales	Micromonosporaceae	Actinoplanes	Actinoplanes lobatus	9399	3117244	30	331.7	6925	10405733
RS_GCF_003259845.1	Recommended approach	Bacteria	Actinomycetota	Actinomycetia	Mycobacteriales	Micromonosporaceae	Actinoplanes	Actinoplanes lutulentus	8970	2975797	21	331.7	5504	9887594
RS_GCF_000284295.1	Recommended approach	Bacteria	Actinomycetota	Actinomycetia	Mycobacteriales	Micromonosporaceae	Actinoplanes	Actinoplanes missouriensis	8078	2641357	30	327	4155	8773466
RS_GCF_016862275.1	Recommended approach	Bacteria	Actinomycetota	Actinomycetia	Mycobacteriales	Micromonosporaceae	Actinoplanes	Actinoplanes nipponensis	8100	2692519	22	332.4	6965	8952901
RS_GCF_014205225.1	Recommended approach	Bacteria	Actinomycetota	Actinomycetia	Mycobacteriales	Micromonosporaceae	Actinoplanes	Actinoplanes octamycinicus	9217	3042286	24	330.1	8267	10277926
RS_GCF_016834655.1	Recommended approach	Bacteria	Actinomycetota	Actinomycetia	Mycobacteriales	Micromonosporaceae	Actinoplanes	Actinoplanes ovalisporus	10202	3461351	20	339.3	9661	11420128
RS_GCF_016862315.1	Recommended approach	Bacteria	Actinomycetota	Actinomycetia	Mycobacteriales	Micromonosporaceae	Actinoplanes	Actinoplanes palleronii	10092	3339714	20	330.9	9595	11168746
RS_GCF_900113015.1	Recommended approach	Bacteria	Actinomycetota	Actinomycetia	Mycobacteriales	Micromonosporaceae	Actinoplanes	Actinoplanes philippinensis	9421	3132795	23	332.5	7910	10381230
RS_GCF_000962825.1	Recommended approach	Bacteria	Actinomycetota	Actinomycetia	Mycobacteriales	Micromonosporaceae	Actinoplanes	Actinoplanes rectilineatus	9501	3072967	21	323.4	6989	10320296
RS_GCF_900188005.1	Recommended approach	Bacteria	Actinomycetota	Actinomycetia	Mycobacteriales	Micromonosporaceae	Actinoplanes	Actinoplanes regularis	8974	2977869	24	331.8	4265	10031706
RS_GCF_016862375.1	Recommended approach	Bacteria	Actinomycetota	Actinomycetia	Mycobacteriales	Micromonosporaceae	Actinoplanes	Actinoplanes rishiriensis	9881	3276397	20	331.6	5536	10908275
RS_GCF_016862395.1	Recommended approach	Bacteria	Actinomycetota	Actinomycetia	Mycobacteriales	Micromonosporaceae	Actinoplanes	Actinoplanes siamensis	7465	2404552	24	322.1	4298	8222618
RS_GCF_003711105.1	Recommended approach	Bacteria	Actinomycetota	Actinomycetia	Mycobacteriales	Micromonosporaceae	Actinoplanes	Actinoplanes teichomyceticus	7262	2405581	30	331.3	6667	8287152
RS_GCF_016862435.1	Recommended approach	Bacteria	Actinomycetota	Actinomycetia	Mycobacteriales	Micromonosporaceae	Actinoplanes	Actinoplanes tereljensis	9654	3317830	27	343.7	7054	10792567
RS_GCF_018332695.1	Recommended approach	Bacteria	Actinomycetota	Actinomycetia	Mycobacteriales	Micromonosporaceae	Actinoplanes	Actinoplanes toevensis	10209	3312326	20	324.5	4938	10945774
RS_GCF_016862455.1	Recommended approach	Bacteria	Actinomycetota	Actinomycetia	Mycobacteriales	Micromonosporaceae	Actinoplanes	Actinoplanes utahensis	8573	2796685	25	326.2	6671	9417079
RS_GCF_003148685.1	Recommended approach	Bacteria	Actinomycetota	Actinomycetia	Mycobacteriales	Micromonosporaceae	Actinoplanes	Actinoplanes xinjiangensis	9716	3208526	24	330.2	5662	10797414
RS_GCF_009451885.1	Recommended approach	Bacteria	Actinomycetota	Actinomycetia	Mycobacteriales	Micromonosporaceae	Glycomyces	Glycomyces albidus	5224	1690050	24	323.5	3206	5763264
RS_GCF_000482705.1	Recommended approach	Bacteria	Actinomycetota	Actinomycetia	Mycobacteriales	Micromonosporaceae	Glycomyces	Glycomyces arizonensis	4591	1485581	26	323.6	3187	5048579
RS_GCF_003002955.1	Recommended approach	Bacteria	Actinomycetota	Actinomycetia	Mycobacteriales	Micromonosporaceae	Glycomyces	Glycomyces artemisiae	5330	1752032	20	328.7	3192	5787645
RS_GCF_004912275.1	Recommended approach	Bacteria	Actinomycetota	Actinomycetia	Mycobacteriales	Micromonosporaceae	Glycomyces	Glycomyces buryatensis	5397	1714860	22	317.7	1804	5820492
RS_GCF_003265355.1	Recommended approach	Bacteria	Actinomycetota	Actinomycetia	Mycobacteriales	Micromonosporaceae	Glycomyces	Glycomyces dulcitolivorans	5305	1707905	21	321.9	3196	5685225
RS_GCF_900101745.1	Recommended approach	Bacteria	Actinomycetota	Actinomycetia	Mycobacteriales	Micromonosporaceae	Glycomyces	Glycomyces harbinensis	5508	1826334	24	331.6	3209	6171523
RS_GCF_004912155.1	Recommended approach	Bacteria	Actinomycetota	Actinomycetia	Mycobacteriales	Micromonosporaceae	Glycomyces	Glycomyces paridis	4970	1591706	23	320.3	5250	5399008
RS_GCF_016428645.1	Recommended approach	Bacteria	Actinomycetota	Actinomycetia	Mycobacteriales	Micromonosporaceae	Glycomyces	Glycomyces salinus	4973	1602454	26	322.2	2334	5365663
RS_GCF_900102815.1	Recommended approach	Bacteria	Actinomycetota	Actinomycetia	Mycobacteriales	Micromonosporaceae	Glycomyces	Glycomyces sambucus	5067	1665451	20	328.7	3203	5604480
RS_GCF_000427885.1	Recommended approach	Bacteria	Actinomycetota	Actinomycetia	Mycobacteriales	Micromonosporaceae	Glycomyces	Glycomyces tenuis	5344	1695178	25	317.2	2119	5735294
RS_GCF_003933745.1	Recommended approach	Bacteria	Actinomycetota	Actinomycetia	Mycobacteriales	Micromonosporaceae	Glycomyces	Glycomyces terrestris	4748	1558113	22	328.2	2244	5240684
RS_GCF_002798405.1	Recommended approach	Bacteria	Actinomycetota	Actinomycetia	Mycobacteriales	Micromonosporaceae	Glycomyces	Glycomyces xiaoerkulensis	3945	1294494	27	328.1	5286	4366437
RS_GCF_003172955.1	Recommended approach	Bacteria	Actinomycetota	Actinomycetia	Mycobacteriales	Micromonosporaceae	Micromonospora	Micromonospora acroterricola	6126	1926238	20	314.4	3179	6509818
RS_GCF_016863495.1	Recommended approach	Bacteria	Actinomycetota	Actinomycetia	Mycobacteriales	Micromonosporaceae	Micromonospora	Micromonospora andamanensis	6537	2114061	27	323.4	5548	7078060
RS_GCF_003857035.1	Recommended approach	Bacteria	Actinomycetota	Actinomycetia	Mycobacteriales	Micromonosporaceae	Micromonospora	Micromonospora arida	6706	2132340	21	318	3133	7149450
RS_GCF_000145235.1	Recommended approach	Bacteria	Actinomycetota	Actinomycetia	Mycobacteriales	Micromonosporaceae	Micromonospora	Micromonospora aurantiaca	6298	2109329	30	334.9	9937	7025559
RS_GCF_900089595.1	Recommended approach	Bacteria	Actinomycetota	Actinomycetia	Mycobacteriales	Micromonosporaceae	Micromonospora	Micromonospora auratinigra	6141	2026004	30	329.9	5354	6758600
RS_GCF_900156065.1	Recommended approach	Bacteria	Actinomycetota	Actinomycetia	Mycobacteriales	Micromonosporaceae	Micromonospora	Micromonospora avicenniae	6046	2004682	24	331.6	10051	6823298
RS_GCF_014205165.1	Recommended approach	Bacteria	Actinomycetota	Actinomycetia	Mycobacteriales	Micromonosporaceae	Micromonospora	Micromonospora carbonacea	6304	2240391	30	355.4	11791	7528541
RS_GCF_900091435.1	Recommended approach	Bacteria	Actinomycetota	Actinomycetia	Mycobacteriales	Micromonosporaceae	Micromonospora	Micromonospora chaiyaphumensis	6206	2023084	20	326	3908	6743815
RS_GCF_002926165.1	Recommended approach	Bacteria	Actinomycetota	Actinomycetia	Mycobacteriales	Micromonosporaceae	Micromonospora	Micromonospora chalcea	6349	2110965	20	332.5	9940	7002789
RS_GCF_900091475.1	Recommended approach	Bacteria	Actinomycetota	Actinomycetia	Mycobacteriales	Micromonosporaceae	Micromonospora	Micromonospora chersina	6141	2004288	30	326.4	8747	6683691
RS_GCF_900091505.1	Recommended approach	Bacteria	Actinomycetota	Actinomycetia	Mycobacteriales	Micromonosporaceae	Micromonospora	Micromonospora chokoriensis	6181	2050659	30	331.8	6305	6897819
RS_GCF_900090315.1	Recommended approach	Bacteria	Actinomycetota	Actinomycetia	Mycobacteriales	Micromonosporaceae	Micromonospora	Micromonospora citrea	6308	2118787	21	335.9	9937	7208999
RS_GCF_900091455.1	Recommended approach	Bacteria	Actinomycetota	Actinomycetia	Mycobacteriales	Micromonosporaceae	Micromonospora	Micromonospora coriariae	6408	2058118	30	321.2	2141	6929787
RS_GCF_003626655.1	Recommended approach	Bacteria	Actinomycetota	Actinomycetia	Mycobacteriales	Micromonosporaceae	Micromonospora	Micromonospora costi	6551	2128999	29	325	2062	7182425
RS_GCF_900090295.1	Recommended approach	Bacteria	Actinomycetota	Actinomycetia	Mycobacteriales	Micromonosporaceae	Micromonospora	Micromonospora coxensis	5956	2006972	30	337	9878	6769793
RS_GCF_014764405.1	Recommended approach	Bacteria	Actinomycetota	Actinomycetia	Mycobacteriales	Micromonosporaceae	Micromonospora	Micromonospora craniellae	6247	2015501	30	322.6	16824	6839926
RS_GCF_003236315.1	Recommended approach	Bacteria	Actinomycetota	Actinomycetia	Mycobacteriales	Micromonosporaceae	Micromonospora	Micromonospora craterilacus	6905	2164502	21	313.5	5543	7306627
RS_GCF_900143515.1	Recommended approach	Bacteria	Actinomycetota	Actinomycetia	Mycobacteriales	Micromonosporaceae	Micromonospora	Micromonospora cremea	7294	2252335	30	308.8	2332	7759667
RS_GCF_003236335.1	Recommended approach	Bacteria	Actinomycetota	Actinomycetia	Mycobacteriales	Micromonosporaceae	Micromonospora	Micromonospora deserti	6385	1958703	20	306.8	3619	6720287
RS_GCF_900090225.1	Recommended approach	Bacteria	Actinomycetota	Actinomycetia	Mycobacteriales	Micromonosporaceae	Micromonospora	Micromonospora eburnea	6252	2133537	30	341.3	5864	7185375
RS_GCF_900090235.1	Recommended approach	Bacteria	Actinomycetota	Actinomycetia	Mycobacteriales	Micromonosporaceae	Micromonospora	Micromonospora echinaurantiaca	6568	2111319	30	321.5	3195	7203233
RS_GCF_900091445.1	Recommended approach	Bacteria	Actinomycetota	Actinomycetia	Mycobacteriales	Micromonosporaceae	Micromonospora	Micromonospora echinofusca	6014	2079273	30	345.7	9945	7002627
RS_GCF_900091495.1	Recommended approach	Bacteria	Actinomycetota	Actinomycetia	Mycobacteriales	Micromonosporaceae	Micromonospora	Micromonospora echinospora	6568	2306673	30	351.2	14814	7775586
RS_GCF_003626595.1	Recommended approach	Bacteria	Actinomycetota	Actinomycetia	Mycobacteriales	Micromonosporaceae	Micromonospora	Micromonospora endolithica	6445	2058422	21	319.4	3490	6971005
RS_GCF_003236305.1	Recommended approach	Bacteria	Actinomycetota	Actinomycetia	Mycobacteriales	Micromonosporaceae	Micromonospora	Micromonospora endophytica	6202	1947768	20	314.1	3938	6518152
RS_GCF_013694245.1	Recommended approach	Bacteria	Actinomycetota	Actinomycetia	Mycobacteriales	Micromonosporaceae	Micromonospora	Micromonospora ferruginea	5885	2007392	30	341.1	9958	6644909
RS_GCF_014648395.1	Recommended approach	Bacteria	Actinomycetota	Actinomycetia	Mycobacteriales	Micromonosporaceae	Micromonospora	Micromonospora fulviviridis	6451	2088546	25	323.8	6895	6976653
RS_GCF_016863515.1	Recommended approach	Bacteria	Actinomycetota	Actinomycetia	Mycobacteriales	Micromonosporaceae	Micromonospora	Micromonospora gifhornensis	6044	2026110	20	335.2	5246	6807616
RS_GCF_003610785.1	Recommended approach	Bacteria	Actinomycetota	Actinomycetia	Mycobacteriales	Micromonosporaceae	Micromonospora	Micromonospora globbae	6481	2090259	22	322.5	3218	7087181
RS_GCF_003857015.1	Recommended approach	Bacteria	Actinomycetota	Actinomycetia	Mycobacteriales	Micromonosporaceae	Micromonospora	Micromonospora globispora	7044	1949476	20	276.8	2082	6673183
RS_GCF_900091595.1	Recommended approach	Bacteria	Actinomycetota	Actinomycetia	Mycobacteriales	Micromonosporaceae	Micromonospora	Micromonospora haikouensis	6521	2260192	24	346.6	5058	7581395
RS_GCF_900090245.1	Recommended approach	Bacteria	Actinomycetota	Actinomycetia	Mycobacteriales	Micromonosporaceae	Micromonospora	Micromonospora halophytica	5578	1858905	25	333.3	9908	6275885
RS_GCF_900090105.1	Recommended approach	Bacteria	Actinomycetota	Actinomycetia	Mycobacteriales	Micromonosporaceae	Micromonospora	Micromonospora humi	6074	2021304	20	332.8	6894	6662588
RS_GCF_003857055.1	Recommended approach	Bacteria	Actinomycetota	Actinomycetia	Mycobacteriales	Micromonosporaceae	Micromonospora	Micromonospora inaquosa	7245	2291916	21	316.3	3617	7748575
RS_GCF_900090285.1	Recommended approach	Bacteria	Actinomycetota	Actinomycetia	Mycobacteriales	Micromonosporaceae	Micromonospora	Micromonospora inositola	6332	1950536	30	308	2216	6708094
RS_GCF_900091415.1	Recommended approach	Bacteria	Actinomycetota	Actinomycetia	Mycobacteriales	Micromonosporaceae	Micromonospora	Micromonospora inyonensis	6161	2036591	30	330.6	19110	6923970
RS_GCF_004217615.1	Recommended approach	Bacteria	Actinomycetota	Actinomycetia	Mycobacteriales	Micromonosporaceae	Micromonospora	Micromonospora kangleipakensis	6821	2101442	30	308.1	3556	7267142
RS_GCF_900091425.1	Recommended approach	Bacteria	Actinomycetota	Actinomycetia	Mycobacteriales	Micromonosporaceae	Micromonospora	Micromonospora krabiensis	6448	2105729	30	326.6	5084	7074838
RS_GCF_000297395.2	Recommended approach	Bacteria	Actinomycetota	Actinomycetia	Mycobacteriales	Micromonosporaceae	Micromonospora	Micromonospora lupini	6695	2172376	30	324.5	2460	7325824
RS_GCF_016863535.1	Recommended approach	Bacteria	Actinomycetota	Actinomycetia	Mycobacteriales	Micromonosporaceae	Micromonospora	Micromonospora lutea	5454	1825550	24	334.7	3564	6094099
RS_GCF_016907275.1	Recommended approach	Bacteria	Actinomycetota	Actinomycetia	Mycobacteriales	Micromonosporaceae	Micromonospora	Micromonospora luteifusca	6491	2123670	30	327.2	6458	7163903
RS_GCF_900091565.1	Recommended approach	Bacteria	Actinomycetota	Actinomycetia	Mycobacteriales	Micromonosporaceae	Micromonospora	Micromonospora marina	5485	1815860	27	331.1	6701	6060597
RS_GCF_902825405.1	Recommended approach	Bacteria	Actinomycetota	Actinomycetia	Mycobacteriales	Micromonosporaceae	Micromonospora	Micromonospora maritima	6827	1875285	20	274.7	2911	6233813
RS_GCF_900091525.1	Recommended approach	Bacteria	Actinomycetota	Actinomycetia	Mycobacteriales	Micromonosporaceae	Micromonospora	Micromonospora matsumotoense	6646	2270193	24	341.6	7118	7755577
RS_GCF_900091555.1	Recommended approach	Bacteria	Actinomycetota	Actinomycetia	Mycobacteriales	Micromonosporaceae	Micromonospora	Micromonospora mirobrigensis	5714	1855574	30	324.7	3977	6168719
RS_GCF_003626635.1	Recommended approach	Bacteria	Actinomycetota	Actinomycetia	Mycobacteriales	Micromonosporaceae	Micromonospora	Micromonospora musae	6340	2079260	20	328	10076	7069771
RS_GCF_900089605.1	Recommended approach	Bacteria	Actinomycetota	Actinomycetia	Mycobacteriales	Micromonosporaceae	Micromonospora	Micromonospora narathiwatensis	5838	1973431	31	338	5912	6612057
RS_GCF_900091585.1	Recommended approach	Bacteria	Actinomycetota	Actinomycetia	Mycobacteriales	Micromonosporaceae	Micromonospora	Micromonospora nigra	5494	1894042	25	344.7	7875	6363764
RS_GCF_003264365.1	Recommended approach	Bacteria	Actinomycetota	Actinomycetia	Mycobacteriales	Micromonosporaceae	Micromonospora	Micromonospora noduli	6624	2145002	20	323.8	3135	7205615
RS_GCF_007830265.1	Recommended approach	Bacteria	Actinomycetota	Actinomycetia	Mycobacteriales	Micromonosporaceae	Micromonospora	Micromonospora olivasterospora	6362	2048312	30	322	8904	7071760
RS_GCF_006228125.1	Recommended approach	Bacteria	Actinomycetota	Actinomycetia	Mycobacteriales	Micromonosporaceae	Micromonospora	Micromonospora orduensis	6552	2058641	20	314.2	4002	6898708
RS_GCF_900090325.1	Recommended approach	Bacteria	Actinomycetota	Actinomycetia	Mycobacteriales	Micromonosporaceae	Micromonospora	Micromonospora pallida	6768	2294958	22	339.1	9951	7762826
RS_GCF_014201145.1	Recommended approach	Bacteria	Actinomycetota	Actinomycetia	Mycobacteriales	Micromonosporaceae	Micromonospora	Micromonospora parathelypteridis	6290	2103447	30	334.4	8310	7014531
RS_GCF_900091625.1	Recommended approach	Bacteria	Actinomycetota	Actinomycetia	Mycobacteriales	Micromonosporaceae	Micromonospora	Micromonospora peucetia	6330	2169503	30	342.7	9959	7365767
RS_GCF_900109115.1	Recommended approach	Bacteria	Actinomycetota	Actinomycetia	Mycobacteriales	Micromonosporaceae	Micromonospora	Micromonospora phaseoli	5908	1937023	20	327.9	5280	6507138
RS_GCF_023656545.1	Recommended approach	Bacteria	Actinomycetota	Actinomycetia	Mycobacteriales	Micromonosporaceae	Micromonospora	Micromonospora phytophila	6388	1784362	20	279.3	2804	6257500
RS_GCF_011927785.1	Recommended approach	Bacteria	Actinomycetota	Actinomycetia	Mycobacteriales	Micromonosporaceae	Micromonospora	Micromonospora profundi	6183	2065390	30	334	7716	6933450
RS_GCF_900091515.1	Recommended approach	Bacteria	Actinomycetota	Actinomycetia	Mycobacteriales	Micromonosporaceae	Micromonospora	Micromonospora purpureochromogenes	6070	1963120	30	323.4	5628	6674234
RS_GCF_016863555.1	Recommended approach	Bacteria	Actinomycetota	Actinomycetia	Mycobacteriales	Micromonosporaceae	Micromonospora	Micromonospora qiuiae	6079	1994834	20	328.2	5054	6763409
RS_GCF_003583405.1	Recommended approach	Bacteria	Actinomycetota	Actinomycetia	Mycobacteriales	Micromonosporaceae	Micromonospora	Micromonospora radicis	5323	1772051	23	332.9	5059	5963223
RS_GCF_900091465.1	Recommended approach	Bacteria	Actinomycetota	Actinomycetia	Mycobacteriales	Micromonosporaceae	Micromonospora	Micromonospora rhizosphaerae	6742	2092981	26	310.4	3402	7181580
RS_GCF_900090265.1	Recommended approach	Bacteria	Actinomycetota	Actinomycetia	Mycobacteriales	Micromonosporaceae	Micromonospora	Micromonospora rifamycinica	5894	2071894	30	351.5	8431	7011369
RS_GCF_001567585.1	Recommended approach	Bacteria	Actinomycetota	Actinomycetia	Mycobacteriales	Micromonosporaceae	Micromonospora	Micromonospora rosaria	6543	2178135	20	332.9	4620	7383286
RS_GCF_900091575.1	Recommended approach	Bacteria	Actinomycetota	Actinomycetia	Mycobacteriales	Micromonosporaceae	Micromonospora	Micromonospora saelicesensis	6547	2116572	23	323.3	3133	7103993
RS_GCF_900089585.1	Recommended approach	Bacteria	Actinomycetota	Actinomycetia	Mycobacteriales	Micromonosporaceae	Micromonospora	Micromonospora sediminicola	6340	2065811	30	325.8	9891	6885700
GB_GCA_900112325.1	Recommended approach	Bacteria	Actinomycetota	Actinomycetia	Mycobacteriales	Micromonosporaceae	Micromonospora	Micromonospora sediminimaris	5818	1921587	30	330.3	6652	6407610
RS_GCF_900090305.1	Recommended approach	Bacteria	Actinomycetota	Actinomycetia	Mycobacteriales	Micromonosporaceae	Micromonospora	Micromonospora siamensis	5666	1867024	30	329.5	4134	6250219
RS_GCF_014646235.1	Recommended approach	Bacteria	Actinomycetota	Actinomycetia	Mycobacteriales	Micromonosporaceae	Micromonospora	Micromonospora sonchi	6151	1936608	23	314.8	4204	6586176
RS_GCF_019697375.1	Recommended approach	Bacteria	Actinomycetota	Actinomycetia	Mycobacteriales	Micromonosporaceae	Micromonospora	Micromonospora tarapacensis	6554	2013828	30	307.3	5822	6901429
RS_GCF_900091605.1	Recommended approach	Bacteria	Actinomycetota	Actinomycetia	Mycobacteriales	Micromonosporaceae	Micromonospora	Micromonospora tulbaghiae	5929	1963200	30	331.1	7079	6488171
RS_GCF_015751765.1	Recommended approach	Bacteria	Actinomycetota	Actinomycetia	Mycobacteriales	Micromonosporaceae	Micromonospora	Micromonospora ureilytica	6507	2118305	30	325.5	4118	7096270
RS_GCF_016598485.1	Recommended approach	Bacteria	Actinomycetota	Actinomycetia	Mycobacteriales	Micromonosporaceae	Micromonospora	Micromonospora veneta	6503	1983616	23	305	2690	6799777
RS_GCF_015751785.1	Recommended approach	Bacteria	Actinomycetota	Actinomycetia	Mycobacteriales	Micromonosporaceae	Micromonospora	Micromonospora vinacea	6743	2183558	30	323.8	3165	7340502
RS_GCF_004217135.1	Recommended approach	Bacteria	Actinomycetota	Actinomycetia	Mycobacteriales	Micromonosporaceae	Micromonospora	Micromonospora violae	6423	2129980	30	331.6	8411	7139733
RS_GCF_900091545.1	Recommended approach	Bacteria	Actinomycetota	Actinomycetia	Mycobacteriales	Micromonosporaceae	Micromonospora	Micromonospora viridifaciens	6459	2080563	31	322.1	4980	7073985
RS_GCF_002210435.1	Recommended approach	Bacteria	Actinomycetota	Actinomycetia	Mycobacteriales	Micromonosporaceae	Micromonospora	Micromonospora wenchangensis	6545	2246425	20	343.2	8441	7513761
RS_GCF_900091615.1	Recommended approach	Bacteria	Actinomycetota	Actinomycetia	Mycobacteriales	Micromonosporaceae	Micromonospora	Micromonospora yangpuensis	5855	1923834	30	328.6	5075	6524299
RS_GCF_900090275.1	Recommended approach	Bacteria	Actinomycetota	Actinomycetia	Mycobacteriales	Micromonosporaceae	Micromonospora	Micromonospora zamorensis	6399	2123558	30	331.9	6312	7096032
RS_GCF_004331455.1	Recommended approach	Bacteria	Actinomycetota	Actinomycetia	Mycobacteriales	Micromonosporaceae	Micromonospora	Micromonospora zingiberis	5747	1922973	22	334.6	4503	6506033
RS_GCF_023520795.1	Recommended approach	Bacteria	Actinomycetota	Actinomycetia	Mycobacteriales	Mycobacteriaceae	Corynebacterium	Corynebacterium accolens	2291	732078	30	319.5	1669	2465625
GB_GCA_900156035.1	Recommended approach	Bacteria	Actinomycetota	Actinomycetia	Mycobacteriales	Mycobacteriaceae	Corynebacterium	Corynebacterium afermentans	2176	709617	21	326.1	3168	2326687
RS_GCF_003716585.1	Recommended approach	Bacteria	Actinomycetota	Actinomycetia	Mycobacteriales	Mycobacteriaceae	Corynebacterium	Corynebacterium alimapuense	2104	690223	30	328.1	3024	2287550
RS_GCF_001941425.1	Recommended approach	Bacteria	Actinomycetota	Actinomycetia	Mycobacteriales	Mycobacteriaceae	Corynebacterium	Corynebacterium ammoniagenes	2533	835394	30	329.8	3063	2790185
RS_GCF_016889425.1	Recommended approach	Bacteria	Actinomycetota	Actinomycetia	Mycobacteriales	Mycobacteriaceae	Corynebacterium	Corynebacterium amycolatum	2142	728824	31	340.3	2792	2474943
RS_GCF_014262665.1	Recommended approach	Bacteria	Actinomycetota	Actinomycetia	Mycobacteriales	Mycobacteriaceae	Corynebacterium	Corynebacterium anserum	1890	643428	30	340.4	3086	2208656
RS_GCF_900156665.1	Recommended approach	Bacteria	Actinomycetota	Actinomycetia	Mycobacteriales	Mycobacteriaceae	Corynebacterium	Corynebacterium appendicis	2156	678143	31	314.5	1592	2248056
RS_GCF_015752125.1	Recommended approach	Bacteria	Actinomycetota	Actinomycetia	Mycobacteriales	Mycobacteriaceae	Corynebacterium	Corynebacterium aquatimens	2216	762011	32	343.9	4373	2525265
RS_GCF_001941445.1	Recommended approach	Bacteria	Actinomycetota	Actinomycetia	Mycobacteriales	Mycobacteriaceae	Corynebacterium	Corynebacterium aquilae	2456	830321	31	338.1	4412	2926437
RS_GCF_000590555.1	Recommended approach	Bacteria	Actinomycetota	Actinomycetia	Mycobacteriales	Mycobacteriaceae	Corynebacterium	Corynebacterium argentoratense	1896	616526	31	325.2	3048	2031902
RS_GCF_000732945.1	Recommended approach	Bacteria	Actinomycetota	Actinomycetia	Mycobacteriales	Mycobacteriaceae	Corynebacterium	Corynebacterium atypicum	2165	701106	30	323.8	2054	2359448
RS_GCF_024138775.1	Recommended approach	Bacteria	Actinomycetota	Actinomycetia	Mycobacteriales	Mycobacteriaceae	Corynebacterium	Corynebacterium aurimucosum	2498	801501	22	320.9	2978	2683765
RS_GCF_000767255.1	Recommended approach	Bacteria	Actinomycetota	Actinomycetia	Mycobacteriales	Mycobacteriaceae	Corynebacterium	Corynebacterium auriscanis	2571	745880	21	290.1	3003	2568862
RS_GCF_000183325.1	Recommended approach	Bacteria	Actinomycetota	Actinomycetia	Mycobacteriales	Mycobacteriaceae	Corynebacterium	Corynebacterium bovis	2364	733230	21	310.2	1600	2522962
RS_GCF_000344785.1	Recommended approach	Bacteria	Actinomycetota	Actinomycetia	Mycobacteriales	Mycobacteriaceae	Corynebacterium	Corynebacterium callunae	2707	860679	30	317.9	2996	2928683
RS_GCF_000980815.1	Recommended approach	Bacteria	Actinomycetota	Actinomycetia	Mycobacteriales	Mycobacteriaceae	Corynebacterium	Corynebacterium camporealensis	2263	741183	30	327.5	3019	2451810
RS_GCF_007859215.1	Recommended approach	Bacteria	Actinomycetota	Actinomycetia	Mycobacteriales	Mycobacteriaceae	Corynebacterium	Corynebacterium canis	2668	859776	22	322.3	3009	2966962
RS_GCF_000372085.1	Recommended approach	Bacteria	Actinomycetota	Actinomycetia	Mycobacteriales	Mycobacteriaceae	Corynebacterium	Corynebacterium capitovis	1854	609599	33	328.8	2993	1960866
RS_GCF_000550785.1	Recommended approach	Bacteria	Actinomycetota	Actinomycetia	Mycobacteriales	Mycobacteriaceae	Corynebacterium	Corynebacterium casei	2889	922668	30	319.4	3062	3132213
RS_GCF_000379705.1	Recommended approach	Bacteria	Actinomycetota	Actinomycetia	Mycobacteriales	Mycobacteriaceae	Corynebacterium	Corynebacterium caspium	1635	555413	34	339.7	3057	1843677
RS_GCF_003813965.1	Recommended approach	Bacteria	Actinomycetota	Actinomycetia	Mycobacteriales	Mycobacteriaceae	Corynebacterium	Corynebacterium choanae	2332	784464	30	336.4	3915	2986773
RS_GCF_000372385.1	Recommended approach	Bacteria	Actinomycetota	Actinomycetia	Mycobacteriales	Mycobacteriaceae	Corynebacterium	Corynebacterium ciconiae	2218	753672	23	339.8	3025	2545566
RS_GCF_009734405.1	Recommended approach	Bacteria	Actinomycetota	Actinomycetia	Mycobacteriales	Mycobacteriaceae	Corynebacterium	Corynebacterium comes	2679	871902	30	325.5	3037	2887268
RS_GCF_900105505.1	Recommended approach	Bacteria	Actinomycetota	Actinomycetia	Mycobacteriales	Mycobacteriaceae	Corynebacterium	Corynebacterium coyleae	2413	784254	31	325	3010	2568936
RS_GCF_001643015.1	Recommended approach	Bacteria	Actinomycetota	Actinomycetia	Mycobacteriales	Mycobacteriaceae	Corynebacterium	Corynebacterium crudilactis	2925	943153	30	322.4	2995	3217288
RS_GCF_900187295.1	Recommended approach	Bacteria	Actinomycetota	Actinomycetia	Mycobacteriales	Mycobacteriaceae	Corynebacterium	Corynebacterium cystitidis	2851	893421	30	313.4	3088	3011567
RS_GCF_001277995.1	Recommended approach	Bacteria	Actinomycetota	Actinomycetia	Mycobacteriales	Mycobacteriaceae	Corynebacterium	Corynebacterium deserti	2818	883942	31	313.7	3009	3033893
RS_GCF_001457455.1	Recommended approach	Bacteria	Actinomycetota	Actinomycetia	Mycobacteriales	Mycobacteriaceae	Corynebacterium	Corynebacterium diphtheriae	2343	729606	30	311.4	2978	2463666
RS_GCF_000767055.1	Recommended approach	Bacteria	Actinomycetota	Actinomycetia	Mycobacteriales	Mycobacteriaceae	Corynebacterium	Corynebacterium doosanense	2609	815631	30	312.6	3000	2698995
RS_GCF_013410305.1	Recommended approach	Bacteria	Actinomycetota	Actinomycetia	Mycobacteriales	Mycobacteriaceae	Corynebacterium	Corynebacterium durum	2599	839078	30	322.8	4624	2800016
RS_GCF_000011305.1	Recommended approach	Bacteria	Actinomycetota	Actinomycetia	Mycobacteriales	Mycobacteriaceae	Corynebacterium	Corynebacterium efficiens	2877	943304	31	327.9	3023	3219505
RS_GCF_004795735.1	Recommended approach	Bacteria	Actinomycetota	Actinomycetia	Mycobacteriales	Mycobacteriaceae	Corynebacterium	Corynebacterium endometrii	2189	723721	31	330.6	3045	2477061
RS_GCF_001021025.1	Recommended approach	Bacteria	Actinomycetota	Actinomycetia	Mycobacteriales	Mycobacteriaceae	Corynebacterium	Corynebacterium epidermidicanis	2485	799488	30	321.7	3719	2692072
RS_GCF_020099275.1	Recommended approach	Bacteria	Actinomycetota	Actinomycetia	Mycobacteriales	Mycobacteriaceae	Corynebacterium	Corynebacterium falsenii	2316	796219	30	343.8	3181	2677377
RS_GCF_008693105.1	Recommended approach	Bacteria	Actinomycetota	Actinomycetia	Mycobacteriales	Mycobacteriaceae	Corynebacterium	Corynebacterium flavescens	2509	812452	22	323.8	3020	2696142
RS_GCF_900176865.1	Recommended approach	Bacteria	Actinomycetota	Actinomycetia	Mycobacteriales	Mycobacteriaceae	Corynebacterium	Corynebacterium fournieri	2317	717313	33	309.6	3282	2384437
RS_GCF_001941485.1	Recommended approach	Bacteria	Actinomycetota	Actinomycetia	Mycobacteriales	Mycobacteriaceae	Corynebacterium	Corynebacterium frankenforstense	2200	766931	30	348.6	3140	2604152
RS_GCF_000428805.1	Recommended approach	Bacteria	Actinomycetota	Actinomycetia	Mycobacteriales	Mycobacteriaceae	Corynebacterium	Corynebacterium freiburgense	2667	856914	21	321.3	3023	2910197
RS_GCF_017876455.1	Recommended approach	Bacteria	Actinomycetota	Actinomycetia	Mycobacteriales	Mycobacteriaceae	Corynebacterium	Corynebacterium freneyi	2512	857884	31	341.5	3102	2881812
RS_GCF_003813985.1	Recommended approach	Bacteria	Actinomycetota	Actinomycetia	Mycobacteriales	Mycobacteriaceae	Corynebacterium	Corynebacterium gerontici	2116	690378	30	326.3	3013	2263210
RS_GCF_002287505.1	Recommended approach	Bacteria	Actinomycetota	Actinomycetia	Mycobacteriales	Mycobacteriaceae	Corynebacterium	Corynebacterium glaucum	2397	771010	30	321.7	3024	2518659
RS_GCF_900176155.1	Recommended approach	Bacteria	Actinomycetota	Actinomycetia	Mycobacteriales	Mycobacteriaceae	Corynebacterium	Corynebacterium glucuronolyticum	2603	814769	26	313	3135	2821068
RS_GCF_000011325.1	Recommended approach	Bacteria	Actinomycetota	Actinomycetia	Mycobacteriales	Mycobacteriaceae	Corynebacterium	Corynebacterium glutamicum	3071	963928	30	313.9	2997	3309401
RS_GCF_000626675.1	Recommended approach	Bacteria	Actinomycetota	Actinomycetia	Mycobacteriales	Mycobacteriaceae	Corynebacterium	Corynebacterium glyciniphilum	3325	1083071	30	325.7	3104	3568218
RS_GCF_003693265.1	Recommended approach	Bacteria	Actinomycetota	Actinomycetia	Mycobacteriales	Mycobacteriaceae	Corynebacterium	Corynebacterium gottingense	2483	795146	20	320.2	3026	2623280
RS_GCF_000341345.1	Recommended approach	Bacteria	Actinomycetota	Actinomycetia	Mycobacteriales	Mycobacteriaceae	Corynebacterium	Corynebacterium halotolerans	2908	943915	30	324.6	3024	3222008
RS_GCF_003285565.1	Recommended approach	Bacteria	Actinomycetota	Actinomycetia	Mycobacteriales	Mycobacteriaceae	Corynebacterium	Corynebacterium heidelbergense	2128	685517	25	322.1	2184	2293598
RS_GCF_014117265.1	Recommended approach	Bacteria	Actinomycetota	Actinomycetia	Mycobacteriales	Mycobacteriaceae	Corynebacterium	Corynebacterium hindlerae	2579	808470	30	313.5	2977	2682244
RS_GCF_000819445.1	Recommended approach	Bacteria	Actinomycetota	Actinomycetia	Mycobacteriales	Mycobacteriaceae	Corynebacterium	Corynebacterium humireducens	2586	817500	32	316.1	3029	2681312
RS_GCF_000739455.1	Recommended approach	Bacteria	Actinomycetota	Actinomycetia	Mycobacteriales	Mycobacteriaceae	Corynebacterium	Corynebacterium imitans	2367	778906	31	329.1	3025	2565321
RS_GCF_000577555.1	Recommended approach	Bacteria	Actinomycetota	Actinomycetia	Mycobacteriales	Mycobacteriaceae	Corynebacterium	Corynebacterium jeddahense	2442	748955	20	306.7	2159	2472125
RS_GCF_000163435.1	Recommended approach	Bacteria	Actinomycetota	Actinomycetia	Mycobacteriales	Mycobacteriaceae	Corynebacterium	Corynebacterium jeikeium	2167	723268	31	333.8	3619	2492821
RS_GCF_009734385.1	Recommended approach	Bacteria	Actinomycetota	Actinomycetia	Mycobacteriales	Mycobacteriaceae	Corynebacterium	Corynebacterium kalinowskii	2400	766108	31	319.2	3582	2510218
RS_GCF_000023145.1	Recommended approach	Bacteria	Actinomycetota	Actinomycetia	Mycobacteriales	Mycobacteriaceae	Corynebacterium	Corynebacterium kroppenstedtii	2127	722696	30	339.8	2539	2446804
RS_GCF_000980835.1	Recommended approach	Bacteria	Actinomycetota	Actinomycetia	Mycobacteriales	Mycobacteriaceae	Corynebacterium	Corynebacterium kutscheri	2113	676307	30	320.1	2989	2354065
RS_GCF_001274895.1	Recommended approach	Bacteria	Actinomycetota	Actinomycetia	Mycobacteriales	Mycobacteriaceae	Corynebacterium	Corynebacterium lactis	2455	824151	30	335.7	3864	2769745
RS_GCF_003070865.1	Recommended approach	Bacteria	Actinomycetota	Actinomycetia	Mycobacteriales	Mycobacteriaceae	Corynebacterium	Corynebacterium liangguodongii	2222	708841	31	319	2977	2357924
RS_GCF_000159635.1	Recommended approach	Bacteria	Actinomycetota	Actinomycetia	Mycobacteriales	Mycobacteriaceae	Corynebacterium	Corynebacterium lipophiloflavum	2327	692503	22	297.6	1656	2385784
RS_GCF_011038655.2	Recommended approach	Bacteria	Actinomycetota	Actinomycetia	Mycobacteriales	Mycobacteriaceae	Corynebacterium	Corynebacterium lizhenjunii	2368	774665	31	327.1	3070	2607882
RS_GCF_001412085.1	Recommended approach	Bacteria	Actinomycetota	Actinomycetia	Mycobacteriales	Mycobacteriaceae	Corynebacterium	Corynebacterium lowii	2264	711798	27	314.4	2179	2354433
RS_GCF_000379425.1	Recommended approach	Bacteria	Actinomycetota	Actinomycetia	Mycobacteriales	Mycobacteriaceae	Corynebacterium	Corynebacterium lubricantis	2815	892585	30	317.1	3010	2944170
RS_GCF_014490555.1	Recommended approach	Bacteria	Actinomycetota	Actinomycetia	Mycobacteriales	Mycobacteriaceae	Corynebacterium	Corynebacterium lujinxingii	2234	715650	33	320.3	2673	2338496
RS_GCF_003688935.1	Recommended approach	Bacteria	Actinomycetota	Actinomycetia	Mycobacteriales	Mycobacteriaceae	Corynebacterium	Corynebacterium macginleyi	2438	704335	22	288.9	2130	2419073
RS_GCF_000835165.1	Recommended approach	Bacteria	Actinomycetota	Actinomycetia	Mycobacteriales	Mycobacteriaceae	Corynebacterium	Corynebacterium marinum	2542	822013	30	323.4	3037	2729219
RS_GCF_000442645.1	Recommended approach	Bacteria	Actinomycetota	Actinomycetia	Mycobacteriales	Mycobacteriaceae	Corynebacterium	Corynebacterium maris	2608	847636	30	325	3014	2833547
RS_GCF_000420605.1	Recommended approach	Bacteria	Actinomycetota	Actinomycetia	Mycobacteriales	Mycobacteriaceae	Corynebacterium	Corynebacterium massiliense	1979	657405	21	332.2	3035	2183019
RS_GCF_000375365.1	Recommended approach	Bacteria	Actinomycetota	Actinomycetia	Mycobacteriales	Mycobacteriaceae	Corynebacterium	Corynebacterium mastitidis	2241	703647	23	314	4247	2370005
RS_GCF_011612265.2	Recommended approach	Bacteria	Actinomycetota	Actinomycetia	Mycobacteriales	Mycobacteriaceae	Corynebacterium	Corynebacterium matruchotii	2564	826024	23	322.2	3033	2866540
RS_GCF_000805675.1	Recommended approach	Bacteria	Actinomycetota	Actinomycetia	Mycobacteriales	Mycobacteriaceae	Corynebacterium	Corynebacterium minutissimum	2473	805726	20	325.8	2976	2663401
RS_GCF_012396315.1	Recommended approach	Bacteria	Actinomycetota	Actinomycetia	Mycobacteriales	Mycobacteriaceae	Corynebacterium	Corynebacterium mucifaciens	2106	671585	25	318.9	3011	2185664
RS_GCF_001020985.1	Recommended approach	Bacteria	Actinomycetota	Actinomycetia	Mycobacteriales	Mycobacteriaceae	Corynebacterium	Corynebacterium mustelae	3146	1023992	34	325.5	3036	3474226
RS_GCF_900103625.1	Recommended approach	Bacteria	Actinomycetota	Actinomycetia	Mycobacteriales	Mycobacteriaceae	Corynebacterium	Corynebacterium mycetoides	2140	689182	30	322	2966	2266470
RS_GCF_007970465.1	Recommended approach	Bacteria	Actinomycetota	Actinomycetia	Mycobacteriales	Mycobacteriaceae	Corynebacterium	Corynebacterium nuruki	2841	952138	31	335.1	3126	3173955
RS_GCF_009734425.1	Recommended approach	Bacteria	Actinomycetota	Actinomycetia	Mycobacteriales	Mycobacteriaceae	Corynebacterium	Corynebacterium occultum	2858	932277	30	326.2	3029	3218058
RS_GCF_001412105.1	Recommended approach	Bacteria	Actinomycetota	Actinomycetia	Mycobacteriales	Mycobacteriaceae	Corynebacterium	Corynebacterium oculi	2330	724229	31	310.8	4051	2413873
RS_GCF_000296405.1	Recommended approach	Bacteria	Actinomycetota	Actinomycetia	Mycobacteriales	Mycobacteriaceae	Corynebacterium	Corynebacterium otitidis	1801	597004	30	331.5	3031	2118285
RS_GCF_019754935.1	Recommended approach	Bacteria	Actinomycetota	Actinomycetia	Mycobacteriales	Mycobacteriaceae	Corynebacterium	Corynebacterium parakroppenstedtii	2171	746523	30	343.9	2519	2515533
RS_GCF_014635485.1	Recommended approach	Bacteria	Actinomycetota	Actinomycetia	Mycobacteriales	Mycobacteriaceae	Corynebacterium	Corynebacterium pelargi	2161	710717	31	328.9	3012	2350465
RS_GCF_008693075.1	Recommended approach	Bacteria	Actinomycetota	Actinomycetia	Mycobacteriales	Mycobacteriaceae	Corynebacterium	Corynebacterium phocae	2486	804169	20	323.5	3267	2730791
RS_GCF_000373805.1	Recommended approach	Bacteria	Actinomycetota	Actinomycetia	Mycobacteriales	Mycobacteriaceae	Corynebacterium	Corynebacterium pilosum	2388	774491	32	324.3	3024	2531632
RS_GCF_900177745.1	Recommended approach	Bacteria	Actinomycetota	Actinomycetia	Mycobacteriales	Mycobacteriaceae	Corynebacterium	Corynebacterium pollutisoli	2478	781703	23	315.5	3034	2540854
RS_GCF_014522205.1	Recommended approach	Bacteria	Actinomycetota	Actinomycetia	Mycobacteriales	Mycobacteriaceae	Corynebacterium	Corynebacterium poyangense	2464	792094	31	321.5	2974	2617997
RS_GCF_000375525.1	Recommended approach	Bacteria	Actinomycetota	Actinomycetia	Mycobacteriales	Mycobacteriaceae	Corynebacterium	Corynebacterium propinquum	2232	737444	29	330.4	3088	2458635
RS_GCF_000688415.1	Recommended approach	Bacteria	Actinomycetota	Actinomycetia	Mycobacteriales	Mycobacteriaceae	Corynebacterium	Corynebacterium pseudodiphtheriticum	2059	677479	30	329	3107	2261008
RS_GCF_019754945.1	Recommended approach	Bacteria	Actinomycetota	Actinomycetia	Mycobacteriales	Mycobacteriaceae	Corynebacterium	Corynebacterium pseudokroppenstedtii	2150	731081	22	340	2535	2473808
RS_GCF_003814005.1	Recommended approach	Bacteria	Actinomycetota	Actinomycetia	Mycobacteriales	Mycobacteriaceae	Corynebacterium	Corynebacterium pseudopelargi	2200	705627	32	320.7	3012	2348160
RS_GCF_002155265.1	Recommended approach	Bacteria	Actinomycetota	Actinomycetia	Mycobacteriales	Mycobacteriaceae	Corynebacterium	Corynebacterium pseudotuberculosis	2144	689146	30	321.4	3033	2337763
RS_GCF_000411375.1	Recommended approach	Bacteria	Actinomycetota	Actinomycetia	Mycobacteriales	Mycobacteriaceae	Corynebacterium	Corynebacterium pyruviciproducens	2452	784449	30	319.9	2667	2722973
RS_GCF_011038645.2	Recommended approach	Bacteria	Actinomycetota	Actinomycetia	Mycobacteriales	Mycobacteriaceae	Corynebacterium	Corynebacterium qintianiae	2130	680267	29	319.4	2978	2218231
RS_GCF_002563965.1	Recommended approach	Bacteria	Actinomycetota	Actinomycetia	Mycobacteriales	Mycobacteriaceae	Corynebacterium	Corynebacterium renale	2190	707742	26	323.2	2985	2348927
RS_GCF_000177535.2	Recommended approach	Bacteria	Actinomycetota	Actinomycetia	Mycobacteriales	Mycobacteriaceae	Corynebacterium	Corynebacterium resistens	2271	772944	31	340.4	2668	2601311
RS_GCF_016728505.1	Recommended approach	Bacteria	Actinomycetota	Actinomycetia	Mycobacteriales	Mycobacteriaceae	Corynebacterium	Corynebacterium riegelii	2366	766236	31	323.9	3020	2519232
RS_GCF_902702935.1	Recommended approach	Bacteria	Actinomycetota	Actinomycetia	Mycobacteriales	Mycobacteriaceae	Corynebacterium	Corynebacterium rouxii	2366	721573	27	305	2979	2451019
RS_GCF_007641235.1	Recommended approach	Bacteria	Actinomycetota	Actinomycetia	Mycobacteriales	Mycobacteriaceae	Corynebacterium	Corynebacterium sanguinis	2244	715656	31	318.9	2977	2362885
RS_GCF_004382825.2	Recommended approach	Bacteria	Actinomycetota	Actinomycetia	Mycobacteriales	Mycobacteriaceae	Corynebacterium	Corynebacterium silvaticum	2536	750729	23	296	3033	2554413
RS_GCF_001586215.1	Recommended approach	Bacteria	Actinomycetota	Actinomycetia	Mycobacteriales	Mycobacteriaceae	Corynebacterium	Corynebacterium simulans	2566	821485	30	320.1	3619	2737971
RS_GCF_000833575.1	Recommended approach	Bacteria	Actinomycetota	Actinomycetia	Mycobacteriales	Mycobacteriaceae	Corynebacterium	Corynebacterium singulare	2596	850074	30	327.5	3677	2830519
RS_GCF_001941505.1	Recommended approach	Bacteria	Actinomycetota	Actinomycetia	Mycobacteriales	Mycobacteriaceae	Corynebacterium	Corynebacterium sphenisci	2298	789107	31	343.4	3097	2594799
RS_GCF_900113445.1	Recommended approach	Bacteria	Actinomycetota	Actinomycetia	Mycobacteriales	Mycobacteriaceae	Corynebacterium	Corynebacterium spheniscorum	2178	712762	28	327.3	3040	2455506
RS_GCF_000427865.1	Recommended approach	Bacteria	Actinomycetota	Actinomycetia	Mycobacteriales	Mycobacteriaceae	Corynebacterium	Corynebacterium sputi	2793	882719	20	316	3038	2917684
RS_GCF_001941345.1	Recommended approach	Bacteria	Actinomycetota	Actinomycetia	Mycobacteriales	Mycobacteriaceae	Corynebacterium	Corynebacterium stationis	2644	848525	30	320.9	3066	2862233
RS_GCF_000159135.1	Recommended approach	Bacteria	Actinomycetota	Actinomycetia	Mycobacteriales	Mycobacteriaceae	Corynebacterium	Corynebacterium striatum	2637	808670	22	306.7	3043	2828991
RS_GCF_015351405.1	Recommended approach	Bacteria	Actinomycetota	Actinomycetia	Mycobacteriales	Mycobacteriaceae	Corynebacterium	Corynebacterium suicordis	2008	678535	20	337.9	1673	2237085
RS_GCF_002355155.1	Recommended approach	Bacteria	Actinomycetota	Actinomycetia	Mycobacteriales	Mycobacteriaceae	Corynebacterium	Corynebacterium suranareeae	3193	1025772	31	321.3	2993	3537507
RS_GCF_006334925.1	Recommended approach	Bacteria	Actinomycetota	Actinomycetia	Mycobacteriales	Mycobacteriaceae	Corynebacterium	Corynebacterium tapiri	2084	692923	25	332.5	2983	2253722
RS_GCF_000418365.1	Recommended approach	Bacteria	Actinomycetota	Actinomycetia	Mycobacteriales	Mycobacteriaceae	Corynebacterium	Corynebacterium terpenotabidum	2406	825661	31	343.2	3117	2751233
RS_GCF_001021045.1	Recommended approach	Bacteria	Actinomycetota	Actinomycetia	Mycobacteriales	Mycobacteriaceae	Corynebacterium	Corynebacterium testudinoris	2577	826248	30	320.6	3016	2721226
RS_GCF_900105305.1	Recommended approach	Bacteria	Actinomycetota	Actinomycetia	Mycobacteriales	Mycobacteriaceae	Corynebacterium	Corynebacterium timonense	2461	777525	27	315.9	2984	2633185
RS_GCF_013408445.1	Recommended approach	Bacteria	Actinomycetota	Actinomycetia	Mycobacteriales	Mycobacteriaceae	Corynebacterium	Corynebacterium tuberculostearicum	2308	734964	30	318.4	2704	2453172
RS_GCF_008693065.1	Recommended approach	Bacteria	Actinomycetota	Actinomycetia	Mycobacteriales	Mycobacteriaceae	Corynebacterium	Corynebacterium tuscaniense	2312	691991	21	299.3	2772	2263530
RS_GCF_020616335.1	Recommended approach	Bacteria	Actinomycetota	Actinomycetia	Mycobacteriales	Mycobacteriaceae	Corynebacterium	Corynebacterium uberis	2257	744796	33	330	2805	2533318
RS_GCF_900187135.1	Recommended approach	Bacteria	Actinomycetota	Actinomycetia	Mycobacteriales	Mycobacteriaceae	Corynebacterium	Corynebacterium ulcerans	2207	724576	31	328.3	3033	2453761
RS_GCF_000372445.1	Recommended approach	Bacteria	Actinomycetota	Actinomycetia	Mycobacteriales	Mycobacteriaceae	Corynebacterium	Corynebacterium ulceribovis	2112	704977	20	333.8	3056	2300451
RS_GCF_000069945.1	Recommended approach	Bacteria	Actinomycetota	Actinomycetia	Mycobacteriales	Mycobacteriaceae	Corynebacterium	Corynebacterium urealyticum	2011	700088	30	348.1	3515	2369219
RS_GCF_900155535.1	Recommended approach	Bacteria	Actinomycetota	Actinomycetia	Mycobacteriales	Mycobacteriaceae	Corynebacterium	Corynebacterium urinipleomorphum	2103	680628	31	323.6	2467	2263348
RS_GCF_009026825.1	Recommended approach	Bacteria	Actinomycetota	Actinomycetia	Mycobacteriales	Mycobacteriaceae	Corynebacterium	Corynebacterium urogenitale	2057	695108	30	337.9	1666	2351892
RS_GCF_021568315.1	Recommended approach	Bacteria	Actinomycetota	Actinomycetia	Mycobacteriales	Mycobacteriaceae	Corynebacterium	Corynebacterium uropygiale	2240	751564	21	335.5	2753	2460278
RS_GCF_001021065.1	Recommended approach	Bacteria	Actinomycetota	Actinomycetia	Mycobacteriales	Mycobacteriaceae	Corynebacterium	Corynebacterium uterequi	2184	724819	30	331.9	2996	2419437
RS_GCF_006539825.1	Recommended approach	Bacteria	Actinomycetota	Actinomycetia	Mycobacteriales	Mycobacteriaceae	Corynebacterium	Corynebacterium variabile	2973	964233	23	324.3	3122	3192709
RS_GCF_000550805.1	Recommended approach	Bacteria	Actinomycetota	Actinomycetia	Mycobacteriales	Mycobacteriaceae	Corynebacterium	Corynebacterium vitaeruminis	2604	854947	30	328.3	3017	2931780
GB_GCA_014490595.1	Recommended approach	Bacteria	Actinomycetota	Actinomycetia	Mycobacteriales	Mycobacteriaceae	Corynebacterium	Corynebacterium wankanglinii	2068	597324	28	288.8	2815	1997846
RS_GCF_001552415.1	Recommended approach	Bacteria	Actinomycetota	Actinomycetia	Mycobacteriales	Mycobacteriaceae	Corynebacterium	Corynebacterium xerosis	2356	799482	30	339.3	3103	2686219
RS_GCF_003065405.1	Recommended approach	Bacteria	Actinomycetota	Actinomycetia	Mycobacteriales	Mycobacteriaceae	Corynebacterium	Corynebacterium yudongzhengii	2330	729283	31	313	2999	2511302
RS_GCF_014490575.1	Recommended approach	Bacteria	Actinomycetota	Actinomycetia	Mycobacteriales	Mycobacteriaceae	Corynebacterium	Corynebacterium zhongnanshanii	1942	660414	32	340.1	2165	2206897
RS_GCF_000332975.1	Recommended approach	Bacteria	Actinomycetota	Actinomycetia	Mycobacteriales	Mycobacteriaceae	Gordonia	Gordonia aichiensis	4669	1551764	27	332.4	10959	5092029
RS_GCF_023017165.1	Recommended approach	Bacteria	Actinomycetota	Actinomycetia	Mycobacteriales	Mycobacteriaceae	Gordonia	Gordonia alkaliphila	3568	1165707	30	326.7	7225	3851442
RS_GCF_000225505.1	Recommended approach	Bacteria	Actinomycetota	Actinomycetia	Mycobacteriales	Mycobacteriaceae	Gordonia	Gordonia alkanivorans	4645	1541896	23	331.9	14021	5071550
RS_GCF_000241345.1	Recommended approach	Bacteria	Actinomycetota	Actinomycetia	Mycobacteriales	Mycobacteriaceae	Gordonia	Gordonia amarae	4696	1602599	25	341.3	8849	5306375
RS_GCF_000332995.1	Recommended approach	Bacteria	Actinomycetota	Actinomycetia	Mycobacteriales	Mycobacteriaceae	Gordonia	Gordonia amicalis	4539	1487098	21	327.6	7693	4915471
RS_GCF_000241265.1	Recommended approach	Bacteria	Actinomycetota	Actinomycetia	Mycobacteriales	Mycobacteriaceae	Gordonia	Gordonia araii	3758	1200801	23	319.5	6933	3906554
RS_GCF_012933505.1	Recommended approach	Bacteria	Actinomycetota	Actinomycetia	Mycobacteriales	Mycobacteriaceae	Gordonia	Gordonia asplenii	5916	1980532	23	334.8	16131	6646044
RS_GCF_000024785.1	Recommended approach	Bacteria	Actinomycetota	Actinomycetia	Mycobacteriales	Mycobacteriaceae	Gordonia	Gordonia bronchialis	5004	1598421	31	319.4	11234	5290012
RS_GCF_009932435.1	Recommended approach	Bacteria	Actinomycetota	Actinomycetia	Mycobacteriales	Mycobacteriaceae	Gordonia	Gordonia crocea	3577	1168192	20	326.6	5596	3782613
RS_GCF_001485495.1	Recommended approach	Bacteria	Actinomycetota	Actinomycetia	Mycobacteriales	Mycobacteriaceae	Gordonia	Gordonia desulfuricans	4868	1631970	20	335.2	13464	5428634
RS_GCF_000241305.1	Recommended approach	Bacteria	Actinomycetota	Actinomycetia	Mycobacteriales	Mycobacteriaceae	Gordonia	Gordonia effusa	4448	1438345	21	323.4	7871	4703019
RS_GCF_014673215.1	Recommended approach	Bacteria	Actinomycetota	Actinomycetia	Mycobacteriales	Mycobacteriaceae	Gordonia	Gordonia hankookensis	4717	1605389	30	340.3	17907	5221505
RS_GCF_000333015.1	Recommended approach	Bacteria	Actinomycetota	Actinomycetia	Mycobacteriales	Mycobacteriaceae	Gordonia	Gordonia hirsuta	3214	1069876	27	332.9	11829	3489460
RS_GCF_023078355.1	Recommended approach	Bacteria	Actinomycetota	Actinomycetia	Mycobacteriales	Mycobacteriaceae	Gordonia	Gordonia hongkongensis	4935	1625749	30	329.4	8065	5409529
RS_GCF_014197435.1	Recommended approach	Bacteria	Actinomycetota	Actinomycetia	Mycobacteriales	Mycobacteriaceae	Gordonia	Gordonia humi	4718	1553065	31	329.2	8026	5088437
RS_GCF_001592365.1	Recommended approach	Bacteria	Actinomycetota	Actinomycetia	Mycobacteriales	Mycobacteriaceae	Gordonia	Gordonia hydrophobica	4228	1393768	31	329.7	4361	4579443
RS_GCF_003855095.1	Recommended approach	Bacteria	Actinomycetota	Actinomycetia	Mycobacteriales	Mycobacteriaceae	Gordonia	Gordonia insulae	5430	1834177	31	337.8	15199	5962176
RS_GCF_002993285.1	Recommended approach	Bacteria	Actinomycetota	Actinomycetia	Mycobacteriales	Mycobacteriaceae	Gordonia	Gordonia iterans	3604	1210062	30	335.8	10135	4006485
RS_GCF_014041935.1	Recommended approach	Bacteria	Actinomycetota	Actinomycetia	Mycobacteriales	Mycobacteriaceae	Gordonia	Gordonia jinghuaiqii	4590	1574902	30	343.1	11542	5184113
RS_GCF_002149015.1	Recommended approach	Bacteria	Actinomycetota	Actinomycetia	Mycobacteriales	Mycobacteriaceae	Gordonia	Gordonia lacunae	5199	1738732	25	334.4	13409	5756417
RS_GCF_000344135.1	Recommended approach	Bacteria	Actinomycetota	Actinomycetia	Mycobacteriales	Mycobacteriaceae	Gordonia	Gordonia malaquae	4300	1370570	23	318.7	13293	4465464
RS_GCF_024734075.1	Recommended approach	Bacteria	Actinomycetota	Actinomycetia	Mycobacteriales	Mycobacteriaceae	Gordonia	Gordonia mangrovi	4829	1634867	31	338.6	8329	5388218
RS_GCF_000298235.1	Recommended approach	Bacteria	Actinomycetota	Actinomycetia	Mycobacteriales	Mycobacteriaceae	Gordonia	Gordonia namibiensis	4434	1505598	31	339.6	6099	4941607
RS_GCF_000192435.1	Recommended approach	Bacteria	Actinomycetota	Actinomycetia	Mycobacteriales	Mycobacteriaceae	Gordonia	Gordonia neofelifaecis	3998	1298342	26	324.7	8900	4257286
RS_GCF_003797185.1	Recommended approach	Bacteria	Actinomycetota	Actinomycetia	Mycobacteriales	Mycobacteriaceae	Gordonia	Gordonia oryzae	4182	1340375	20	320.5	13388	4519536
RS_GCF_000248075.1	Recommended approach	Bacteria	Actinomycetota	Actinomycetia	Mycobacteriales	Mycobacteriaceae	Gordonia	Gordonia otitidis	5007	1602169	20	320	4603	5295895
RS_GCF_000344155.1	Recommended approach	Bacteria	Actinomycetota	Actinomycetia	Mycobacteriales	Mycobacteriaceae	Gordonia	Gordonia paraffinivorans	4221	1395272	20	330.6	6113	4632332
RS_GCF_001305675.1	Recommended approach	Bacteria	Actinomycetota	Actinomycetia	Mycobacteriales	Mycobacteriaceae	Gordonia	Gordonia phthalatica	4147	1345552	30	324.5	7741	4428727
RS_GCF_000241325.1	Recommended approach	Bacteria	Actinomycetota	Actinomycetia	Mycobacteriales	Mycobacteriaceae	Gordonia	Gordonia polyisoprenivorans	5649	1918019	23	339.5	13385	6285478
RS_GCF_000298195.1	Recommended approach	Bacteria	Actinomycetota	Actinomycetia	Mycobacteriales	Mycobacteriaceae	Gordonia	Gordonia rhizosphera	5979	1949685	22	326.1	4654	6434991
RS_GCF_000327325.1	Recommended approach	Bacteria	Actinomycetota	Actinomycetia	Mycobacteriales	Mycobacteriaceae	Gordonia	Gordonia rubripertincta	4782	1585155	20	331.5	6101	5204225
GB_GCA_004193205.1	Recommended approach	Bacteria	Actinomycetota	Actinomycetia	Mycobacteriales	Mycobacteriaceae	Gordonia	Gordonia sediminis	6745	2216843	22	328.7	7259	7333645
RS_GCF_000423025.1	Recommended approach	Bacteria	Actinomycetota	Actinomycetia	Mycobacteriales	Mycobacteriaceae	Gordonia	Gordonia shandongensis	3094	1021619	27	330.2	4813	3330647
RS_GCF_000333035.1	Recommended approach	Bacteria	Actinomycetota	Actinomycetia	Mycobacteriales	Mycobacteriaceae	Gordonia	Gordonia sihwensis	3911	1265602	27	323.6	14428	4140890
RS_GCF_000334455.1	Recommended approach	Bacteria	Actinomycetota	Actinomycetia	Mycobacteriales	Mycobacteriaceae	Gordonia	Gordonia soli	4937	1621417	23	328.4	7065	5375815
RS_GCF_009932475.1	Recommended approach	Bacteria	Actinomycetota	Actinomycetia	Mycobacteriales	Mycobacteriaceae	Gordonia	Gordonia spumicola	4642	1492635	31	321.5	6144	4886396
RS_GCF_000248055.1	Recommended approach	Bacteria	Actinomycetota	Actinomycetia	Mycobacteriales	Mycobacteriaceae	Gordonia	Gordonia sputi	4579	1497615	20	327.1	4583	4952979
RS_GCF_001698225.1	Recommended approach	Bacteria	Actinomycetota	Actinomycetia	Mycobacteriales	Mycobacteriaceae	Gordonia	Gordonia terrae	5059	1735662	30	343.1	13375	5701501
RS_GCF_900105725.1	Recommended approach	Bacteria	Actinomycetota	Actinomycetia	Mycobacteriales	Mycobacteriaceae	Gordonia	Gordonia westfalica	6520	1912251	21	293.3	4959	6405003
RS_GCF_007559005.1	Recommended approach	Bacteria	Actinomycetota	Actinomycetia	Mycobacteriales	Mycobacteriaceae	Gordonia	Gordonia zhaorongruii	2952	991819	31	336	8027	3233079
RS_GCF_000069185.1	Recommended approach	Bacteria	Actinomycetota	Actinomycetia	Mycobacteriales	Mycobacteriaceae	Mycobacterium	Mycobacterium abscessus	4993	1577529	33	315.9	8109	5090491
RS_GCF_002553505.1	Recommended approach	Bacteria	Actinomycetota	Actinomycetia	Mycobacteriales	Mycobacteriaceae	Mycobacterium	Mycobacterium agri	6878	2147548	21	312.2	7543	6987256
RS_GCF_010726245.1	Recommended approach	Bacteria	Actinomycetota	Actinomycetia	Mycobacteriales	Mycobacteriaceae	Mycobacterium	Mycobacterium aichiense	5676	1843770	30	324.8	5180	5925482
RS_GCF_002086455.1	Recommended approach	Bacteria	Actinomycetota	Actinomycetia	Mycobacteriales	Mycobacteriaceae	Mycobacterium	Mycobacterium algericum	4434	1421508	20	320.6	3111	4619277
RS_GCF_002086635.1	Recommended approach	Bacteria	Actinomycetota	Actinomycetia	Mycobacteriales	Mycobacteriaceae	Mycobacterium	Mycobacterium alsense	5366	1748287	21	325.8	4188	5692845
RS_GCF_010727325.1	Recommended approach	Bacteria	Actinomycetota	Actinomycetia	Mycobacteriales	Mycobacteriaceae	Mycobacterium	Mycobacterium alvei	5804	1845382	30	318	7596	6016846
RS_GCF_002086155.1	Recommended approach	Bacteria	Actinomycetota	Actinomycetia	Mycobacteriales	Mycobacteriaceae	Mycobacterium	Mycobacterium angelicum	6066	2057676	20	339.2	5987	6662911
RS_GCF_010731855.1	Recommended approach	Bacteria	Actinomycetota	Actinomycetia	Mycobacteriales	Mycobacteriaceae	Mycobacterium	Mycobacterium anyangense	5354	1771329	30	330.8	4158	5696751
RS_GCF_002086485.1	Recommended approach	Bacteria	Actinomycetota	Actinomycetia	Mycobacteriales	Mycobacteriaceae	Mycobacterium	Mycobacterium aquaticum	7676	2435081	20	317.2	3662	7927592
RS_GCF_010731815.2	Recommended approach	Bacteria	Actinomycetota	Actinomycetia	Mycobacteriales	Mycobacteriaceae	Mycobacterium	Mycobacterium arabiense	6145	1987134	30	323.4	9432	6451210
RS_GCF_000559085.1	Recommended approach	Bacteria	Actinomycetota	Actinomycetia	Mycobacteriales	Mycobacteriaceae	Mycobacterium	Mycobacterium aromaticivorans	6130	1925405	28	314.1	5295	6297623
RS_GCF_002086125.1	Recommended approach	Bacteria	Actinomycetota	Actinomycetia	Mycobacteriales	Mycobacteriaceae	Mycobacterium	Mycobacterium arosiense	5921	1790810	20	302.5	7005	5980206
RS_GCF_002086515.1	Recommended approach	Bacteria	Actinomycetota	Actinomycetia	Mycobacteriales	Mycobacteriaceae	Mycobacterium	Mycobacterium arupense	4215	1366099	21	324.1	4096	4442590
RS_GCF_000613245.1	Recommended approach	Bacteria	Actinomycetota	Actinomycetia	Mycobacteriales	Mycobacteriaceae	Mycobacterium	Mycobacterium asiaticum	5611	1821380	30	324.6	3478	5938932
RS_GCF_900566085.1	Recommended approach	Bacteria	Actinomycetota	Actinomycetia	Mycobacteriales	Mycobacteriaceae	Mycobacterium	Mycobacterium attenuatum	6008	1933581	22	321.8	4162	6527895
GB_GCA_010730955.1	Recommended approach	Bacteria	Actinomycetota	Actinomycetia	Mycobacteriales	Mycobacteriaceae	Mycobacterium	Mycobacterium aubagnense	6154	1908181	30	310.1	10426	6321928
RS_GCF_900637195.1	Recommended approach	Bacteria	Actinomycetota	Actinomycetia	Mycobacteriales	Mycobacteriaceae	Mycobacterium	Mycobacterium aurum	5703	1877987	31	329.3	7555	6035584
RS_GCF_000612725.1	Recommended approach	Bacteria	Actinomycetota	Actinomycetia	Mycobacteriales	Mycobacteriaceae	Mycobacterium	Mycobacterium austroafricanum	6435	2048508	22	318.3	3701	6770972
RS_GCF_009741445.1	Recommended approach	Bacteria	Actinomycetota	Actinomycetia	Mycobacteriales	Mycobacteriaceae	Mycobacterium	Mycobacterium avium	4593	1516564	30	330.2	7194	4956929
RS_GCF_002086115.1	Recommended approach	Bacteria	Actinomycetota	Actinomycetia	Mycobacteriales	Mycobacteriaceae	Mycobacterium	Mycobacterium bacteremicum	5729	1857689	27	324.3	10299	5952041
RS_GCF_900292015.1	Recommended approach	Bacteria	Actinomycetota	Actinomycetia	Mycobacteriales	Mycobacteriaceae	Mycobacterium	Mycobacterium basiliense	4846	1696695	30	350.1	6179	5607630
RS_GCF_010731295.1	Recommended approach	Bacteria	Actinomycetota	Actinomycetia	Mycobacteriales	Mycobacteriaceae	Mycobacterium	Mycobacterium boenickei	6301	2037658	23	323.4	6526	6585921
RS_GCF_001053185.1	Recommended approach	Bacteria	Actinomycetota	Actinomycetia	Mycobacteriales	Mycobacteriaceae	Mycobacterium	Mycobacterium bohemicum	4859	1533795	21	315.7	4204	5097190
RS_GCF_010723305.1	Recommended approach	Bacteria	Actinomycetota	Actinomycetia	Mycobacteriales	Mycobacteriaceae	Mycobacterium	Mycobacterium botniense	4103	1293639	30	315.3	3715	4335050
RS_GCF_010723575.1	Recommended approach	Bacteria	Actinomycetota	Actinomycetia	Mycobacteriales	Mycobacteriaceae	Mycobacterium	Mycobacterium bourgelatii	6130	2106240	30	343.6	6183	6912804
RS_GCF_010728725.1	Recommended approach	Bacteria	Actinomycetota	Actinomycetia	Mycobacteriales	Mycobacteriaceae	Mycobacterium	Mycobacterium branderi	5822	1843835	30	316.7	9526	5979623
RS_GCF_001570425.1	Recommended approach	Bacteria	Actinomycetota	Actinomycetia	Mycobacteriales	Mycobacteriaceae	Mycobacterium	Mycobacterium brisbanense	7135	2284072	21	320.1	3673	7387494
RS_GCF_004014795.1	Recommended approach	Bacteria	Actinomycetota	Actinomycetia	Mycobacteriales	Mycobacteriaceae	Mycobacterium	Mycobacterium brumae	3800	1202690	24	316.5	3073	3938050
RS_GCF_002101555.1	Recommended approach	Bacteria	Actinomycetota	Actinomycetia	Mycobacteriales	Mycobacteriaceae	Mycobacterium	Mycobacterium canariasense	6838	2062942	20	301.7	7585	6755573
RS_GCF_002101595.1	Recommended approach	Bacteria	Actinomycetota	Actinomycetia	Mycobacteriales	Mycobacteriaceae	Mycobacterium	Mycobacterium celatum	4562	1461922	23	320.5	6550	4720680
RS_GCF_010731795.1	Recommended approach	Bacteria	Actinomycetota	Actinomycetia	Mycobacteriales	Mycobacteriaceae	Mycobacterium	Mycobacterium celeriflavum	4860	1557325	30	320.4	10009	5024249
RS_GCF_001632805.1	Recommended approach	Bacteria	Actinomycetota	Actinomycetia	Mycobacteriales	Mycobacteriaceae	Mycobacterium	Mycobacterium chelonae	4897	1560075	33	318.6	8132	5029817
RS_GCF_900637205.1	Recommended approach	Bacteria	Actinomycetota	Actinomycetia	Mycobacteriales	Mycobacteriaceae	Mycobacterium	Mycobacterium chitae	5157	1692532	30	328.2	6532	5461769
RS_GCF_001044235.1	Recommended approach	Bacteria	Actinomycetota	Actinomycetia	Mycobacteriales	Mycobacteriaceae	Mycobacterium	Mycobacterium chlorophenolicum	7171	2238295	27	312.1	8584	7379520
RS_GCF_001044255.1	Recommended approach	Bacteria	Actinomycetota	Actinomycetia	Mycobacteriales	Mycobacteriaceae	Mycobacterium	Mycobacterium chubuense	5764	1853362	23	321.5	3889	5945009
RS_GCF_002105755.1	Recommended approach	Bacteria	Actinomycetota	Actinomycetia	Mycobacteriales	Mycobacteriaceae	Mycobacterium	Mycobacterium colombiense	5319	1698389	22	319.3	5868	5581643
RS_GCF_010729895.1	Recommended approach	Bacteria	Actinomycetota	Actinomycetia	Mycobacteriales	Mycobacteriaceae	Mycobacterium	Mycobacterium confluentis	5509	1817468	30	329.9	4648	5876557
RS_GCF_010730195.1	Recommended approach	Bacteria	Actinomycetota	Actinomycetia	Mycobacteriales	Mycobacteriaceae	Mycobacterium	Mycobacterium conspicuum	5706	1926313	30	337.6	9978	6237139
RS_GCF_010727945.1	Recommended approach	Bacteria	Actinomycetota	Actinomycetia	Mycobacteriales	Mycobacteriaceae	Mycobacterium	Mycobacterium cookii	4975	1641756	31	330	5710	5318517
RS_GCF_000613185.1	Recommended approach	Bacteria	Actinomycetota	Actinomycetia	Mycobacteriales	Mycobacteriaceae	Mycobacterium	Mycobacterium cosmeticum	6281	2004010	27	319.1	10377	6462090
RS_GCF_022370635.1	Recommended approach	Bacteria	Actinomycetota	Actinomycetia	Mycobacteriales	Mycobacteriaceae	Mycobacterium	Mycobacterium crocinum	6029	1918150	30	318.2	3672	6165117
RS_GCF_002104675.1	Recommended approach	Bacteria	Actinomycetota	Actinomycetia	Mycobacteriales	Mycobacteriaceae	Mycobacterium	Mycobacterium decipiens	4717	1583260	21	335.6	6353	5225940
RS_GCF_019456655.1	Recommended approach	Bacteria	Actinomycetota	Actinomycetia	Mycobacteriales	Mycobacteriaceae	Mycobacterium	Mycobacterium diernhoferi	5675	1857208	30	327.3	3664	5998503
RS_GCF_010728155.1	Recommended approach	Bacteria	Actinomycetota	Actinomycetia	Mycobacteriales	Mycobacteriaceae	Mycobacterium	Mycobacterium doricum	3925	1195979	30	304.7	3077	4029398
RS_GCF_010726645.1	Recommended approach	Bacteria	Actinomycetota	Actinomycetia	Mycobacteriales	Mycobacteriaceae	Mycobacterium	Mycobacterium duvalii	5394	1759620	30	326.2	7377	5657388
RS_GCF_004014805.1	Recommended approach	Bacteria	Actinomycetota	Actinomycetia	Mycobacteriales	Mycobacteriaceae	Mycobacterium	Mycobacterium elephantis	5302	1693343	23	319.4	8114	5469939
RS_GCF_002101585.1	Recommended approach	Bacteria	Actinomycetota	Actinomycetia	Mycobacteriales	Mycobacteriaceae	Mycobacterium	Mycobacterium engbaekii	4163	1393918	26	334.8	3116	4521435
RS_GCF_002102155.1	Recommended approach	Bacteria	Actinomycetota	Actinomycetia	Mycobacteriales	Mycobacteriaceae	Mycobacterium	Mycobacterium europaeum	5292	1713183	23	323.7	7028	5630674
RS_GCF_010726955.1	Recommended approach	Bacteria	Actinomycetota	Actinomycetia	Mycobacteriales	Mycobacteriaceae	Mycobacterium	Mycobacterium fallax	3952	1268080	30	320.9	3073	4156821
GB_GCA_900637135.1	Recommended approach	Bacteria	Actinomycetota	Actinomycetia	Mycobacteriales	Mycobacteriaceae	Mycobacterium	Mycobacterium flavescens	5131	1671823	30	325.8	10008	5395557
RS_GCF_010730355.1	Recommended approach	Bacteria	Actinomycetota	Actinomycetia	Mycobacteriales	Mycobacteriaceae	Mycobacterium	Mycobacterium florentinum	5871	1910465	30	325.4	10386	6219859
RS_GCF_011758805.1	Recommended approach	Bacteria	Actinomycetota	Actinomycetia	Mycobacteriales	Mycobacteriaceae	Mycobacterium	Mycobacterium fluoranthenivorans	6220	1979248	23	318.2	7514	6408998
RS_GCF_022179545.1	Recommended approach	Bacteria	Actinomycetota	Actinomycetia	Mycobacteriales	Mycobacteriaceae	Mycobacterium	Mycobacterium fortuitum	6156	1984336	30	322.3	8103	6406072
RS_GCF_002102185.1	Recommended approach	Bacteria	Actinomycetota	Actinomycetia	Mycobacteriales	Mycobacteriaceae	Mycobacterium	Mycobacterium fragae	4549	1475404	23	324.3	8319	4731047
RS_GCF_002013895.1	Recommended approach	Bacteria	Actinomycetota	Actinomycetia	Mycobacteriales	Mycobacteriaceae	Mycobacterium	Mycobacterium franklinii	5398	1670607	26	309.5	10367	5431726
RS_GCF_012223425.1	Recommended approach	Bacteria	Actinomycetota	Actinomycetia	Mycobacteriales	Mycobacteriaceae	Mycobacterium	Mycobacterium frederiksbergense	6544	2058531	27	314.6	5220	6713618
RS_GCF_010728925.1	Recommended approach	Bacteria	Actinomycetota	Actinomycetia	Mycobacteriales	Mycobacteriaceae	Mycobacterium	Mycobacterium gadium	5914	1849373	21	312.7	4912	5964999
RS_GCF_002102175.1	Recommended approach	Bacteria	Actinomycetota	Actinomycetia	Mycobacteriales	Mycobacteriaceae	Mycobacterium	Mycobacterium gastri	5284	1726713	20	326.8	4149	5816659
RS_GCF_000526915.1	Recommended approach	Bacteria	Actinomycetota	Actinomycetia	Mycobacteriales	Mycobacteriaceae	Mycobacterium	Mycobacterium genavense	5375	1459734	20	271.6	4475	4936071
RS_GCF_900454025.1	Recommended approach	Bacteria	Actinomycetota	Actinomycetia	Mycobacteriales	Mycobacteriaceae	Mycobacterium	Mycobacterium gilvum	6134	1970497	22	321.2	5247	6432993
RS_GCF_022370755.2	Recommended approach	Bacteria	Actinomycetota	Actinomycetia	Mycobacteriales	Mycobacteriaceae	Mycobacterium	Mycobacterium goodii	6375	2075512	30	325.6	7558	6741306
RS_GCF_002101675.1	Recommended approach	Bacteria	Actinomycetota	Actinomycetia	Mycobacteriales	Mycobacteriaceae	Mycobacterium	Mycobacterium gordonae	7007	2308995	22	329.5	7106	7601632
RS_GCF_008329645.1	Recommended approach	Bacteria	Actinomycetota	Actinomycetia	Mycobacteriales	Mycobacteriaceae	Mycobacterium	Mycobacterium grossiae	5374	1744341	30	324.6	4573	5681602
RS_GCF_000340435.2	Recommended approach	Bacteria	Actinomycetota	Actinomycetia	Mycobacteriales	Mycobacteriaceae	Mycobacterium	Mycobacterium haemophilum	4014	1258115	30	313.4	4186	4235765
RS_GCF_900603025.1	Recommended approach	Bacteria	Actinomycetota	Actinomycetia	Mycobacteriales	Mycobacteriaceae	Mycobacterium	Mycobacterium hassiacum	4928	1611628	30	327	9171	5269097
RS_GCF_016592155.1	Recommended approach	Bacteria	Actinomycetota	Actinomycetia	Mycobacteriales	Mycobacteriaceae	Mycobacterium	Mycobacterium heckeshornense	4851	1500003	30	309.2	5686	4957188
RS_GCF_010730745.1	Recommended approach	Bacteria	Actinomycetota	Actinomycetia	Mycobacteriales	Mycobacteriaceae	Mycobacterium	Mycobacterium heidelbergense	4668	1502096	30	321.8	4177	5050576
RS_GCF_007714205.1	Recommended approach	Bacteria	Actinomycetota	Actinomycetia	Mycobacteriales	Mycobacteriaceae	Mycobacterium	Mycobacterium helveticum	5625	1715825	20	305	3710	5769598
RS_GCF_010731895.1	Recommended approach	Bacteria	Actinomycetota	Actinomycetia	Mycobacteriales	Mycobacteriaceae	Mycobacterium	Mycobacterium helvum	6038	1971702	30	326.5	5180	6400811
RS_GCF_010729485.1	Recommended approach	Bacteria	Actinomycetota	Actinomycetia	Mycobacteriales	Mycobacteriaceae	Mycobacterium	Mycobacterium hiberniae	4064	1355718	30	333.6	3213	4396654
RS_GCF_019645835.1	Recommended approach	Bacteria	Actinomycetota	Actinomycetia	Mycobacteriales	Mycobacteriaceae	Mycobacterium	Mycobacterium holsaticum	5325	1752041	30	329	8102	5623714
RS_GCF_900078665.2	Recommended approach	Bacteria	Actinomycetota	Actinomycetia	Mycobacteriales	Mycobacteriaceae	Mycobacterium	Mycobacterium houstonense	6454	1929315	25	298.9	8019	6451811
RS_GCF_001605725.1	Recommended approach	Bacteria	Actinomycetota	Actinomycetia	Mycobacteriales	Mycobacteriaceae	Mycobacterium	Mycobacterium immunogenum	5492	1722963	31	313.7	8107	5573781
RS_GCF_900566055.1	Recommended approach	Bacteria	Actinomycetota	Actinomycetia	Mycobacteriales	Mycobacteriaceae	Mycobacterium	Mycobacterium innocens	6050	1824694	20	301.6	4733	6187059
RS_GCF_010731615.1	Recommended approach	Bacteria	Actinomycetota	Actinomycetia	Mycobacteriales	Mycobacteriaceae	Mycobacterium	Mycobacterium insubricum	4267	1410297	30	330.5	3073	4577045
RS_GCF_900078675.2	Recommended approach	Bacteria	Actinomycetota	Actinomycetia	Mycobacteriales	Mycobacteriaceae	Mycobacterium	Mycobacterium interjectum	5874	1735231	22	295.4	4198	5929237
RS_GCF_002086275.1	Recommended approach	Bacteria	Actinomycetota	Actinomycetia	Mycobacteriales	Mycobacteriaceae	Mycobacterium	Mycobacterium intermedium	6205	2086555	23	336.3	6152	6817968
RS_GCF_000277125.1	Recommended approach	Bacteria	Actinomycetota	Actinomycetia	Mycobacteriales	Mycobacteriaceae	Mycobacterium	Mycobacterium intracellulare	5036	1651739	30	328	10417	5402402
RS_GCF_002101705.1	Recommended approach	Bacteria	Actinomycetota	Actinomycetia	Mycobacteriales	Mycobacteriaceae	Mycobacterium	Mycobacterium iranicum	6128	1958847	24	319.7	5719	6335651
RS_GCF_000157895.3	Recommended approach	Bacteria	Actinomycetota	Actinomycetia	Mycobacteriales	Mycobacteriaceae	Mycobacterium	Mycobacterium kansasii	5798	1962826	30	338.5	6352	6577228
RS_GCF_002104795.1	Recommended approach	Bacteria	Actinomycetota	Actinomycetia	Mycobacteriales	Mycobacteriaceae	Mycobacterium	Mycobacterium koreense	4043	1250883	21	309.4	3096	4078902
RS_GCF_015689175.1	Recommended approach	Bacteria	Actinomycetota	Actinomycetia	Mycobacteriales	Mycobacteriaceae	Mycobacterium	Mycobacterium kubicae	5648	1833576	30	324.6	5601	6016837
RS_GCF_002086285.1	Recommended approach	Bacteria	Actinomycetota	Actinomycetia	Mycobacteriales	Mycobacteriaceae	Mycobacterium	Mycobacterium kumamotonense	4625	1481678	24	320.4	3083	4815853
RS_GCF_003254575.1	Recommended approach	Bacteria	Actinomycetota	Actinomycetia	Mycobacteriales	Mycobacteriaceae	Mycobacterium	Mycobacterium kyogaense	5552	1795967	22	323.5	6467	5759757
RS_GCF_002101735.1	Recommended approach	Bacteria	Actinomycetota	Actinomycetia	Mycobacteriales	Mycobacteriaceae	Mycobacterium	Mycobacterium kyorinense	5614	1711184	21	304.8	6782	5606671
RS_GCF_010731535.1	Recommended approach	Bacteria	Actinomycetota	Actinomycetia	Mycobacteriales	Mycobacteriaceae	Mycobacterium	Mycobacterium lacus	4768	1526554	30	320.2	4155	5092988
RS_GCF_002245535.1	Recommended approach	Bacteria	Actinomycetota	Actinomycetia	Mycobacteriales	Mycobacteriaceae	Mycobacterium	Mycobacterium lehmannii	5379	1694157	22	315	10004	5496052
RS_GCF_022374895.2	Recommended approach	Bacteria	Actinomycetota	Actinomycetia	Mycobacteriales	Mycobacteriaceae	Mycobacterium	Mycobacterium lentiflavum	5706	1870401	30	327.8	10389	6163560
RS_GCF_000195855.1	Recommended approach	Bacteria	Actinomycetota	Actinomycetia	Mycobacteriales	Mycobacteriaceae	Mycobacterium	Mycobacterium leprae	3999	751268	30	187.9	3077	3268203
GB_GCA_002291465.1	Recommended approach	Bacteria	Actinomycetota	Actinomycetia	Mycobacteriales	Mycobacteriaceae	Mycobacterium	Mycobacterium lepraemurium	4648	1171500	30	252	4170	4050523
RS_GCF_010731695.1	Recommended approach	Bacteria	Actinomycetota	Actinomycetia	Mycobacteriales	Mycobacteriaceae	Mycobacterium	Mycobacterium litorale	5349	1734739	30	324.3	3664	5579510
RS_GCF_000878195.1	Recommended approach	Bacteria	Actinomycetota	Actinomycetia	Mycobacteriales	Mycobacteriaceae	Mycobacterium	Mycobacterium llatzerense	5959	1864356	22	312.9	10331	6091591
RS_GCF_002102265.1	Recommended approach	Bacteria	Actinomycetota	Actinomycetia	Mycobacteriales	Mycobacteriaceae	Mycobacterium	Mycobacterium longobardum	4628	1474860	30	318.7	3900	4812247
RS_GCF_017876775.1	Recommended approach	Bacteria	Actinomycetota	Actinomycetia	Mycobacteriales	Mycobacteriaceae	Mycobacterium	Mycobacterium lutetiense	6139	1943407	26	316.6	6527	6345289
RS_GCF_010729665.1	Recommended approach	Bacteria	Actinomycetota	Actinomycetia	Mycobacteriales	Mycobacteriaceae	Mycobacterium	Mycobacterium madagascariense	5625	1822962	30	324.1	7462	5940375
RS_GCF_010727475.1	Recommended approach	Bacteria	Actinomycetota	Actinomycetia	Mycobacteriales	Mycobacteriaceae	Mycobacterium	Mycobacterium mageritense	7752	2474608	30	319.2	3650	8006721
RS_GCF_001050015.1	Recommended approach	Bacteria	Actinomycetota	Actinomycetia	Mycobacteriales	Mycobacteriaceae	Mycobacterium	Mycobacterium malmesburyense	5386	1694188	22	314.6	7414	5470965
RS_GCF_019645855.1	Recommended approach	Bacteria	Actinomycetota	Actinomycetia	Mycobacteriales	Mycobacteriaceae	Mycobacterium	Mycobacterium malmoense	4878	1580474	30	324	4170	5319859
RS_GCF_010731775.1	Recommended approach	Bacteria	Actinomycetota	Actinomycetia	Mycobacteriales	Mycobacteriaceae	Mycobacterium	Mycobacterium mantenii	5765	1874128	30	325.1	10433	6185541
RS_GCF_003391395.1	Recommended approach	Bacteria	Actinomycetota	Actinomycetia	Mycobacteriales	Mycobacteriaceae	Mycobacterium	Mycobacterium marinum	5441	1944155	30	357.3	12025	6453310
RS_GCF_010731675.1	Recommended approach	Bacteria	Actinomycetota	Actinomycetia	Mycobacteriales	Mycobacteriaceae	Mycobacterium	Mycobacterium marseillense	5091	1677673	30	329.5	10440	5505821
RS_GCF_010731755.1	Recommended approach	Bacteria	Actinomycetota	Actinomycetia	Mycobacteriales	Mycobacteriaceae	Mycobacterium	Mycobacterium minnesotense	3897	1304510	30	334.7	3099	4224047
RS_GCF_010731575.1	Recommended approach	Bacteria	Actinomycetota	Actinomycetia	Mycobacteriales	Mycobacteriaceae	Mycobacterium	Mycobacterium monacense	5809	1868536	30	321.7	3685	6042466
RS_GCF_003112775.1	Recommended approach	Bacteria	Actinomycetota	Actinomycetia	Mycobacteriales	Mycobacteriaceae	Mycobacterium	Mycobacterium montefiorense	5456	1757414	30	322.1	4822	5744567
RS_GCF_010726085.1	Recommended approach	Bacteria	Actinomycetota	Actinomycetia	Mycobacteriales	Mycobacteriaceae	Mycobacterium	Mycobacterium moriokaense	6105	1930407	30	316.2	6143	6225779
RS_GCF_002102255.1	Recommended approach	Bacteria	Actinomycetota	Actinomycetia	Mycobacteriales	Mycobacteriaceae	Mycobacterium	Mycobacterium nebraskense	6379	2025077	21	317.5	6415	6727177
RS_GCF_002591975.1	Recommended approach	Bacteria	Actinomycetota	Actinomycetia	Mycobacteriales	Mycobacteriaceae	Mycobacterium	Mycobacterium neglectum	6147	1928651	26	313.8	3662	6209311
RS_GCF_000691525.1	Recommended approach	Bacteria	Actinomycetota	Actinomycetia	Mycobacteriales	Mycobacteriaceae	Mycobacterium	Mycobacterium neoaurum	5208	1704206	20	327.2	5134	5468381
RS_GCF_001245615.1	Recommended approach	Bacteria	Actinomycetota	Actinomycetia	Mycobacteriales	Mycobacteriaceae	Mycobacterium	Mycobacterium neworleansense	6015	1952476	30	324.6	7242	6287317
RS_GCF_002101775.1	Recommended approach	Bacteria	Actinomycetota	Actinomycetia	Mycobacteriales	Mycobacteriaceae	Mycobacterium	Mycobacterium nonchromogenicum	4142	1383915	23	334.1	3078	4465329
RS_GCF_010731635.1	Recommended approach	Bacteria	Actinomycetota	Actinomycetia	Mycobacteriales	Mycobacteriaceae	Mycobacterium	Mycobacterium noviomagense	4579	1461875	30	319.3	7543	4779798
RS_GCF_001570485.1	Recommended approach	Bacteria	Actinomycetota	Actinomycetia	Mycobacteriales	Mycobacteriaceae	Mycobacterium	Mycobacterium novocastrense	6151	1908566	20	310.3	4119	6228220
RS_GCF_002592005.1	Recommended approach	Bacteria	Actinomycetota	Actinomycetia	Mycobacteriales	Mycobacteriaceae	Mycobacterium	Mycobacterium palauense	5970	1884520	20	315.7	3101	6230283
RS_GCF_002101785.1	Recommended approach	Bacteria	Actinomycetota	Actinomycetia	Mycobacteriales	Mycobacteriaceae	Mycobacterium	Mycobacterium palustre	5785	1827561	20	315.9	3705	6037522
RS_GCF_002101815.1	Recommended approach	Bacteria	Actinomycetota	Actinomycetia	Mycobacteriales	Mycobacteriaceae	Mycobacterium	Mycobacterium paraense	5322	1738773	30	326.7	4193	5619528
RS_GCF_001907675.1	Recommended approach	Bacteria	Actinomycetota	Actinomycetia	Mycobacteriales	Mycobacteriaceae	Mycobacterium	Mycobacterium paraffinicum	6136	1968617	24	320.8	5601	6475312
RS_GCF_002086815.1	Recommended approach	Bacteria	Actinomycetota	Actinomycetia	Mycobacteriales	Mycobacteriaceae	Mycobacterium	Mycobacterium parafortuitum	5796	1916248	23	330.6	7555	6136108
RS_GCF_003614435.1	Recommended approach	Bacteria	Actinomycetota	Actinomycetia	Mycobacteriales	Mycobacteriaceae	Mycobacterium	Mycobacterium paragordonae	6444	2217079	30	344.1	7148	7224251
RS_GCF_022370835.1	Recommended approach	Bacteria	Actinomycetota	Actinomycetia	Mycobacteriales	Mycobacteriaceae	Mycobacterium	Mycobacterium parakoreense	3712	1212968	31	326.8	3718	3936223
RS_GCF_000164135.1	Recommended approach	Bacteria	Actinomycetota	Actinomycetia	Mycobacteriales	Mycobacteriaceae	Mycobacterium	Mycobacterium parascrofulaceum	6264	1872991	22	299	8231	6564171
RS_GCF_010731655.1	Recommended approach	Bacteria	Actinomycetota	Actinomycetia	Mycobacteriales	Mycobacteriaceae	Mycobacterium	Mycobacterium paraseoulense	5701	1857964	30	325.9	8226	6085955
RS_GCF_022430545.1	Recommended approach	Bacteria	Actinomycetota	Actinomycetia	Mycobacteriales	Mycobacteriaceae	Mycobacterium	Mycobacterium paraterrae	5237	1695519	30	323.8	4141	5522636
RS_GCF_010730575.1	Recommended approach	Bacteria	Actinomycetota	Actinomycetia	Mycobacteriales	Mycobacteriaceae	Mycobacterium	Mycobacterium parmense	5499	1801432	30	327.6	10404	5952912
RS_GCF_002102345.1	Recommended approach	Bacteria	Actinomycetota	Actinomycetia	Mycobacteriales	Mycobacteriaceae	Mycobacterium	Mycobacterium peregrinum	6815	2176775	20	319.4	7409	7050152
RS_GCF_002086675.1	Recommended approach	Bacteria	Actinomycetota	Actinomycetia	Mycobacteriales	Mycobacteriaceae	Mycobacterium	Mycobacterium persicum	5848	1832299	21	313.3	4153	6172209
RS_GCF_001583415.1	Recommended approach	Bacteria	Actinomycetota	Actinomycetia	Mycobacteriales	Mycobacteriaceae	Mycobacterium	Mycobacterium phlei	5162	1663344	30	322.2	3645	5349645
RS_GCF_010731115.1	Recommended approach	Bacteria	Actinomycetota	Actinomycetia	Mycobacteriales	Mycobacteriaceae	Mycobacterium	Mycobacterium phocaicum	5631	1786692	30	317.3	10316	5853197
GB_GCA_002086835.1	Recommended approach	Bacteria	Actinomycetota	Actinomycetia	Mycobacteriales	Mycobacteriaceae	Mycobacterium	Mycobacterium porcinum	6716	2157880	24	321.3	5015	6960672
RS_GCF_010728325.1	Recommended approach	Bacteria	Actinomycetota	Actinomycetia	Mycobacteriales	Mycobacteriaceae	Mycobacterium	Mycobacterium poriferae	5636	1815687	30	322.2	3922	5929171
RS_GCF_900566075.1	Recommended approach	Bacteria	Actinomycetota	Actinomycetia	Mycobacteriales	Mycobacteriaceae	Mycobacterium	Mycobacterium pseudokansasii	5830	1899221	30	325.8	4337	6425786
RS_GCF_010729305.1	Recommended approach	Bacteria	Actinomycetota	Actinomycetia	Mycobacteriales	Mycobacteriaceae	Mycobacterium	Mycobacterium psychrotolerans	5510	1779355	30	322.9	5419	5732362
RS_GCF_010725725.1	Recommended approach	Bacteria	Actinomycetota	Actinomycetia	Mycobacteriales	Mycobacteriaceae	Mycobacterium	Mycobacterium pulveris	5338	1705471	30	319.5	4167	5484749
RS_GCF_002086695.1	Recommended approach	Bacteria	Actinomycetota	Actinomycetia	Mycobacteriales	Mycobacteriaceae	Mycobacterium	Mycobacterium rhodesiae	5785	1867769	22	322.9	5184	6009003
RS_GCF_002101845.1	Recommended approach	Bacteria	Actinomycetota	Actinomycetia	Mycobacteriales	Mycobacteriaceae	Mycobacterium	Mycobacterium riyadhense	5700	1892546	22	332	5182	6269850
RS_GCF_022374875.1	Recommended approach	Bacteria	Actinomycetota	Actinomycetia	Mycobacteriales	Mycobacteriaceae	Mycobacterium	Mycobacterium rufum	5744	1872755	30	326	7531	6014492
RS_GCF_900108565.1	Recommended approach	Bacteria	Actinomycetota	Actinomycetia	Mycobacteriales	Mycobacteriaceae	Mycobacterium	Mycobacterium rutilum	5828	1858801	30	318.9	4287	5987931
RS_GCF_004924335.1	Recommended approach	Bacteria	Actinomycetota	Actinomycetia	Mycobacteriales	Mycobacteriaceae	Mycobacterium	Mycobacterium salmoniphilum	4632	1478129	33	319.1	8134	4776697
RS_GCF_001456355.1	Recommended approach	Bacteria	Actinomycetota	Actinomycetia	Mycobacteriales	Mycobacteriaceae	Mycobacterium	Mycobacterium saopaulense	4525	1443150	31	318.9	8108	4649175
RS_GCF_010731875.1	Recommended approach	Bacteria	Actinomycetota	Actinomycetia	Mycobacteriales	Mycobacteriaceae	Mycobacterium	Mycobacterium sarraceniae	4848	1456120	28	300.4	4174	4828255
RS_GCF_010729105.1	Recommended approach	Bacteria	Actinomycetota	Actinomycetia	Mycobacteriales	Mycobacteriaceae	Mycobacterium	Mycobacterium saskatchewanense	5627	1812286	30	322.1	12627	6008916
RS_GCF_002086735.1	Recommended approach	Bacteria	Actinomycetota	Actinomycetia	Mycobacteriales	Mycobacteriaceae	Mycobacterium	Mycobacterium scrofulaceum	5889	1867146	20	317.1	7013	6170273
RS_GCF_010731735.1	Recommended approach	Bacteria	Actinomycetota	Actinomycetia	Mycobacteriales	Mycobacteriaceae	Mycobacterium	Mycobacterium sediminis	5959	1921462	30	322.4	4144	6250641
RS_GCF_019645875.1	Recommended approach	Bacteria	Actinomycetota	Actinomycetia	Mycobacteriales	Mycobacteriaceae	Mycobacterium	Mycobacterium senegalense	5765	1889763	30	327.8	6265	6086722
RS_GCF_019668465.1	Recommended approach	Bacteria	Actinomycetota	Actinomycetia	Mycobacteriales	Mycobacteriaceae	Mycobacterium	Mycobacterium senriense	5391	1774433	30	329.1	10426	5831451
RS_GCF_002101885.1	Recommended approach	Bacteria	Actinomycetota	Actinomycetia	Mycobacteriales	Mycobacteriaceae	Mycobacterium	Mycobacterium senuense	4249	1407184	21	331.2	3701	4534628
RS_GCF_010731595.1	Recommended approach	Bacteria	Actinomycetota	Actinomycetia	Mycobacteriales	Mycobacteriaceae	Mycobacterium	Mycobacterium seoulense	5122	1690960	30	330.1	10370	5531300
RS_GCF_000455325.1	Recommended approach	Bacteria	Actinomycetota	Actinomycetia	Mycobacteriales	Mycobacteriaceae	Mycobacterium	Mycobacterium septicum	6608	2109170	30	319.2	6520	6908835
RS_GCF_000805385.1	Recommended approach	Bacteria	Actinomycetota	Actinomycetia	Mycobacteriales	Mycobacteriaceae	Mycobacterium	Mycobacterium setense	5952	1944199	31	326.6	7270	6265049
RS_GCF_002102355.1	Recommended approach	Bacteria	Actinomycetota	Actinomycetia	Mycobacteriales	Mycobacteriaceae	Mycobacterium	Mycobacterium sherrisii	5260	1694686	23	322.2	4759	5562166
RS_GCF_002356315.1	Recommended approach	Bacteria	Actinomycetota	Actinomycetia	Mycobacteriales	Mycobacteriaceae	Mycobacterium	Mycobacterium shigaense	4930	1594466	30	323.4	4761	5232660
GB_GCA_002101905.1	Recommended approach	Bacteria	Actinomycetota	Actinomycetia	Mycobacteriales	Mycobacteriaceae	Mycobacterium	Mycobacterium shimoidei	4531	1467375	22	323.9	3675	4713740
RS_GCF_010730055.1	Recommended approach	Bacteria	Actinomycetota	Actinomycetia	Mycobacteriales	Mycobacteriaceae	Mycobacterium	Mycobacterium shinjukuense	4081	1351569	30	331.2	4154	4504020
RS_GCF_010727605.1	Recommended approach	Bacteria	Actinomycetota	Actinomycetia	Mycobacteriales	Mycobacteriaceae	Mycobacterium	Mycobacterium simiae	5391	1763081	30	327	5499	5788994
RS_GCF_001457595.1	Recommended approach	Bacteria	Actinomycetota	Actinomycetia	Mycobacteriales	Mycobacteriaceae	Mycobacterium	Mycobacterium smegmatis	6666	2155038	30	323.3	7524	6983267
RS_GCF_002250655.1	Recommended approach	Bacteria	Actinomycetota	Actinomycetia	Mycobacteriales	Mycobacteriaceae	Mycobacterium	Mycobacterium sphagni	5884	1869085	25	317.7	4032	6066978
RS_GCF_002356335.1	Recommended approach	Bacteria	Actinomycetota	Actinomycetia	Mycobacteriales	Mycobacteriaceae	Mycobacterium	Mycobacterium stephanolepidis	4987	1544403	32	309.7	4018	4994485
RS_GCF_010731715.1	Recommended approach	Bacteria	Actinomycetota	Actinomycetia	Mycobacteriales	Mycobacteriaceae	Mycobacterium	Mycobacterium stomatepiae	6122	1882612	29	307.5	6640	6210822
RS_GCF_001942625.1	Recommended approach	Bacteria	Actinomycetota	Actinomycetia	Mycobacteriales	Mycobacteriaceae	Mycobacterium	Mycobacterium syngnathidarum	6193	1954485	23	315.6	8110	6344489
RS_GCF_002116635.1	Recommended approach	Bacteria	Actinomycetota	Actinomycetia	Mycobacteriales	Mycobacteriaceae	Mycobacterium	Mycobacterium szulgai	5874	2056668	24	350.1	7388	6672659
GB_GCA_002967005.1	Recommended approach	Bacteria	Actinomycetota	Actinomycetia	Mycobacteriales	Mycobacteriaceae	Mycobacterium	Mycobacterium talmoniae	6430	1510492	20	234.9	3684	5125857
RS_GCF_010727125.1	Recommended approach	Bacteria	Actinomycetota	Actinomycetia	Mycobacteriales	Mycobacteriaceae	Mycobacterium	Mycobacterium terrae	4244	1411944	30	332.7	4028	4566186
RS_GCF_900187065.1	Recommended approach	Bacteria	Actinomycetota	Actinomycetia	Mycobacteriales	Mycobacteriaceae	Mycobacterium	Mycobacterium thermoresistibile	4672	1518985	30	325.1	3442	4950685
RS_GCF_010725885.1	Recommended approach	Bacteria	Actinomycetota	Actinomycetia	Mycobacteriales	Mycobacteriaceae	Mycobacterium	Mycobacterium tokaiense	6053	1973070	30	326	5197	6328149
RS_GCF_000689255.1	Recommended approach	Bacteria	Actinomycetota	Actinomycetia	Mycobacteriales	Mycobacteriaceae	Mycobacterium	Mycobacterium triplex	6002	1958974	30	326.4	10078	6382840
RS_GCF_002102395.1	Recommended approach	Bacteria	Actinomycetota	Actinomycetia	Mycobacteriales	Mycobacteriaceae	Mycobacterium	Mycobacterium triviale	3439	1110521	25	322.9	3078	3591083
RS_GCF_000195955.2	Recommended approach	Bacteria	Actinomycetota	Actinomycetia	Mycobacteriales	Mycobacteriaceae	Mycobacterium	Mycobacterium tuberculosis	4085	1333018	30	326.3	4152	4411532
RS_GCF_002086795.1	Recommended approach	Bacteria	Actinomycetota	Actinomycetia	Mycobacteriales	Mycobacteriaceae	Mycobacterium	Mycobacterium tusciae	6061	1905446	24	314.4	5853	6162880
RS_GCF_001552715.1	Recommended approach	Bacteria	Actinomycetota	Actinomycetia	Mycobacteriales	Mycobacteriaceae	Mycobacterium	Mycobacterium vaccae	6129	1910493	20	311.7	3656	6168821
RS_GCF_013466425.1	Recommended approach	Bacteria	Actinomycetota	Actinomycetia	Mycobacteriales	Mycobacteriaceae	Mycobacterium	Mycobacterium vicinigordonae	5650	1924638	30	340.6	8207	6266765
RS_GCF_022374935.2	Recommended approach	Bacteria	Actinomycetota	Actinomycetia	Mycobacteriales	Mycobacteriaceae	Mycobacterium	Mycobacterium virginiense	4613	1535156	30	332.8	5098	4980142
RS_GCF_002104765.1	Recommended approach	Bacteria	Actinomycetota	Actinomycetia	Mycobacteriales	Mycobacteriaceae	Mycobacterium	Mycobacterium vulneris	5933	1887863	21	318.2	10377	6266718
RS_GCF_002101965.1	Recommended approach	Bacteria	Actinomycetota	Actinomycetia	Mycobacteriales	Mycobacteriaceae	Mycobacterium	Mycobacterium wolinskyi	7342	2320264	20	316	3132	7516859
RS_GCF_009936235.1	Recommended approach	Bacteria	Actinomycetota	Actinomycetia	Mycobacteriales	Mycobacteriaceae	Mycobacterium	Mycobacterium xenopi	4907	1491322	30	303.9	3928	4917655
RS_GCF_000308455.1	Recommended approach	Bacteria	Actinomycetota	Actinomycetia	Mycobacteriales	Mycobacteriaceae	Nocardia	Nocardia abscessus	7910	2456852	23	310.6	14619	8410401
RS_GCF_016741815.1	Recommended approach	Bacteria	Actinomycetota	Actinomycetia	Mycobacteriales	Mycobacteriaceae	Nocardia	Nocardia acididurans	7740	2518839	25	325.4	12445	8382712
RS_GCF_001625085.1	Recommended approach	Bacteria	Actinomycetota	Actinomycetia	Mycobacteriales	Mycobacteriaceae	Nocardia	Nocardia acidivorans	7164	2247644	20	313.7	9431	7571893
RS_GCF_001612635.1	Recommended approach	Bacteria	Actinomycetota	Actinomycetia	Mycobacteriales	Mycobacteriaceae	Nocardia	Nocardia africana	7206	2321985	21	322.2	14632	7810982
RS_GCF_001612665.1	Recommended approach	Bacteria	Actinomycetota	Actinomycetia	Mycobacteriales	Mycobacteriaceae	Nocardia	Nocardia alba	6622	2193320	20	331.2	14709	7282751
RS_GCF_018860155.1	Recommended approach	Bacteria	Actinomycetota	Actinomycetia	Mycobacteriales	Mycobacteriaceae	Nocardia	Nocardia albiluteola	8542	2805444	24	328.4	19559	9588249
RS_GCF_001612685.1	Recommended approach	Bacteria	Actinomycetota	Actinomycetia	Mycobacteriales	Mycobacteriaceae	Nocardia	Nocardia altamirensis	8901	2904558	22	326.3	10045	9829580
RS_GCF_001612745.1	Recommended approach	Bacteria	Actinomycetota	Actinomycetia	Mycobacteriales	Mycobacteriaceae	Nocardia	Nocardia amamiensis	7955	2398752	21	301.5	10665	8243020
RS_GCF_001612615.1	Recommended approach	Bacteria	Actinomycetota	Actinomycetia	Mycobacteriales	Mycobacteriaceae	Nocardia	Nocardia amikacinitolerans	6858	2232202	22	325.5	14396	7645904
RS_GCF_001612725.1	Recommended approach	Bacteria	Actinomycetota	Actinomycetia	Mycobacteriales	Mycobacteriaceae	Nocardia	Nocardia anaemiae	7847	2546981	21	324.6	13741	8616135
RS_GCF_000308375.1	Recommended approach	Bacteria	Actinomycetota	Actinomycetia	Mycobacteriales	Mycobacteriaceae	Nocardia	Nocardia aobensis	7060	2254565	21	319.3	14692	7548062
RS_GCF_000308435.1	Recommended approach	Bacteria	Actinomycetota	Actinomycetia	Mycobacteriales	Mycobacteriaceae	Nocardia	Nocardia araoensis	7272	2266026	21	311.6	14555	7722536
RS_GCF_001310275.1	Recommended approach	Bacteria	Actinomycetota	Actinomycetia	Mycobacteriales	Mycobacteriaceae	Nocardia	Nocardia arizonensis	6619	2116713	24	319.8	8420	7198456
RS_GCF_001612765.1	Recommended approach	Bacteria	Actinomycetota	Actinomycetia	Mycobacteriales	Mycobacteriaceae	Nocardia	Nocardia arthritidis	6553	2083612	22	318	10103	7124189
RS_GCF_000308415.1	Recommended approach	Bacteria	Actinomycetota	Actinomycetia	Mycobacteriales	Mycobacteriaceae	Nocardia	Nocardia asiatica	8177	2461717	20	301.1	10455	8461316
RS_GCF_900637185.1	Recommended approach	Bacteria	Actinomycetota	Actinomycetia	Mycobacteriales	Mycobacteriaceae	Nocardia	Nocardia asteroides	6388	2102543	30	329.1	14597	6983363
RS_GCF_009604425.1	Recommended approach	Bacteria	Actinomycetota	Actinomycetia	Mycobacteriales	Mycobacteriaceae	Nocardia	Nocardia aurantia	7637	2559658	20	335.2	18560	8617881
RS_GCF_009708175.1	Recommended approach	Bacteria	Actinomycetota	Actinomycetia	Mycobacteriales	Mycobacteriaceae	Nocardia	Nocardia aurantiaca	6648	2141524	30	322.1	14879	7376943
RS_GCF_003123685.1	Recommended approach	Bacteria	Actinomycetota	Actinomycetia	Mycobacteriales	Mycobacteriaceae	Nocardia	Nocardia aurea	8795	2755837	22	313.3	12389	9368495
RS_GCF_013315795.1	Recommended approach	Bacteria	Actinomycetota	Actinomycetia	Mycobacteriales	Mycobacteriaceae	Nocardia	Nocardia barduliensis	7922	2488978	20	314.2	14584	8495341
RS_GCF_001612785.1	Recommended approach	Bacteria	Actinomycetota	Actinomycetia	Mycobacteriales	Mycobacteriaceae	Nocardia	Nocardia beijingensis	6868	2201330	23	320.5	14557	7477839
RS_GCF_006716565.1	Recommended approach	Bacteria	Actinomycetota	Actinomycetia	Mycobacteriales	Mycobacteriaceae	Nocardia	Nocardia bhagyanarayanae	6672	2224398	30	333.4	16140	7555939
RS_GCF_015477355.1	Recommended approach	Bacteria	Actinomycetota	Actinomycetia	Mycobacteriales	Mycobacteriaceae	Nocardia	Nocardia blacklockiae	7125	2366662	20	332.2	17328	7934999
RS_GCF_015674855.1	Recommended approach	Bacteria	Actinomycetota	Actinomycetia	Mycobacteriales	Mycobacteriaceae	Nocardia	Nocardia bovistercoris	7436	2446072	23	328.9	9133	8324220
RS_GCF_000308475.2	Recommended approach	Bacteria	Actinomycetota	Actinomycetia	Mycobacteriales	Mycobacteriaceae	Nocardia	Nocardia brasiliensis	8156	2636433	25	323.3	14593	8895094
RS_GCF_000308495.1	Recommended approach	Bacteria	Actinomycetota	Actinomycetia	Mycobacteriales	Mycobacteriaceae	Nocardia	Nocardia brevicatena	6846	1996341	20	291.6	8619	7007170
RS_GCF_001612825.1	Recommended approach	Bacteria	Actinomycetota	Actinomycetia	Mycobacteriales	Mycobacteriaceae	Nocardia	Nocardia caishijiensis	5697	1904071	23	334.2	14956	6294791
RS_GCF_014646135.1	Recommended approach	Bacteria	Actinomycetota	Actinomycetia	Mycobacteriales	Mycobacteriaceae	Nocardia	Nocardia camponoti	4795	1588017	30	331.2	12328	5214713
RS_GCF_000308515.1	Recommended approach	Bacteria	Actinomycetota	Actinomycetia	Mycobacteriales	Mycobacteriaceae	Nocardia	Nocardia carnea	6938	2197958	20	316.8	12039	7492940
RS_GCF_000308535.1	Recommended approach	Bacteria	Actinomycetota	Actinomycetia	Mycobacteriales	Mycobacteriaceae	Nocardia	Nocardia cerradoensis	7217	2277179	21	315.5	11647	7602329
RS_GCF_008704205.1	Recommended approach	Bacteria	Actinomycetota	Actinomycetia	Mycobacteriales	Mycobacteriaceae	Nocardia	Nocardia colli	9178	2985002	23	325.2	8386	10032764
RS_GCF_000308815.1	Recommended approach	Bacteria	Actinomycetota	Actinomycetia	Mycobacteriales	Mycobacteriaceae	Nocardia	Nocardia concava	8488	2691578	22	317.1	9037	8933351
RS_GCF_001612805.1	Recommended approach	Bacteria	Actinomycetota	Actinomycetia	Mycobacteriales	Mycobacteriaceae	Nocardia	Nocardia coubleae	6107	2000442	26	327.6	14624	6619824
RS_GCF_001613405.1	Recommended approach	Bacteria	Actinomycetota	Actinomycetia	Mycobacteriales	Mycobacteriaceae	Nocardia	Nocardia crassostreae	8165	2482046	22	304	8269	8293148
RS_GCF_000308555.1	Recommended approach	Bacteria	Actinomycetota	Actinomycetia	Mycobacteriales	Mycobacteriaceae	Nocardia	Nocardia cyriacigeorgica	5913	1868606	21	316	8669	6311306
RS_GCF_002081715.1	Recommended approach	Bacteria	Actinomycetota	Actinomycetia	Mycobacteriales	Mycobacteriaceae	Nocardia	Nocardia donostiensis	5201	1703178	24	327.5	16300	5795920
RS_GCF_001612845.1	Recommended approach	Bacteria	Actinomycetota	Actinomycetia	Mycobacteriales	Mycobacteriaceae	Nocardia	Nocardia elegans	6969	2253183	22	323.3	13399	7539150
RS_GCF_000308575.1	Recommended approach	Bacteria	Actinomycetota	Actinomycetia	Mycobacteriales	Mycobacteriaceae	Nocardia	Nocardia exalbida	6832	2163137	22	316.6	9117	7367991
RS_GCF_001182745.1	Recommended approach	Bacteria	Actinomycetota	Actinomycetia	Mycobacteriales	Mycobacteriaceae	Nocardia	Nocardia farcinica	6140	1932986	30	314.8	9388	6459780
RS_GCF_001613385.1	Recommended approach	Bacteria	Actinomycetota	Actinomycetia	Mycobacteriales	Mycobacteriaceae	Nocardia	Nocardia flavorosea	6852	2164202	24	315.8	20757	7440171
RS_GCF_002846365.1	Recommended approach	Bacteria	Actinomycetota	Actinomycetia	Mycobacteriales	Mycobacteriaceae	Nocardia	Nocardia fluminea	7483	2399116	30	320.6	14743	8057701
RS_GCF_001612985.1	Recommended approach	Bacteria	Actinomycetota	Actinomycetia	Mycobacteriales	Mycobacteriaceae	Nocardia	Nocardia gamkensis	7137	2254870	26	315.9	10043	7709792
RS_GCF_017875645.1	Recommended approach	Bacteria	Actinomycetota	Actinomycetia	Mycobacteriales	Mycobacteriaceae	Nocardia	Nocardia goodfellowii	7396	2384930	30	322.5	17206	7982434
RS_GCF_001613445.1	Recommended approach	Bacteria	Actinomycetota	Actinomycetia	Mycobacteriales	Mycobacteriaceae	Nocardia	Nocardia grenadensis	6057	1901507	30	313.9	12253	6520117
RS_GCF_001612885.1	Recommended approach	Bacteria	Actinomycetota	Actinomycetia	Mycobacteriales	Mycobacteriaceae	Nocardia	Nocardia harenae	5617	1861377	23	331.4	12377	6144291
RS_GCF_000308595.1	Recommended approach	Bacteria	Actinomycetota	Actinomycetia	Mycobacteriales	Mycobacteriaceae	Nocardia	Nocardia higoensis	6365	2085865	22	327.7	8556	6980705
RS_GCF_013744875.1	Recommended approach	Bacteria	Actinomycetota	Actinomycetia	Mycobacteriales	Mycobacteriaceae	Nocardia	Nocardia huaxiensis	7612	2514029	30	330.3	14853	8339910
RS_GCF_001612905.1	Recommended approach	Bacteria	Actinomycetota	Actinomycetia	Mycobacteriales	Mycobacteriaceae	Nocardia	Nocardia ignorata	6634	2107971	26	317.8	14631	7013162
RS_GCF_001612945.1	Recommended approach	Bacteria	Actinomycetota	Actinomycetia	Mycobacteriales	Mycobacteriaceae	Nocardia	Nocardia inohanensis	7419	2455364	23	331	14862	8118011
RS_GCF_019222765.1	Recommended approach	Bacteria	Actinomycetota	Actinomycetia	Mycobacteriales	Mycobacteriaceae	Nocardia	Nocardia iowensis	8278	2638113	30	318.7	14583	8948074
RS_GCF_001613145.1	Recommended approach	Bacteria	Actinomycetota	Actinomycetia	Mycobacteriales	Mycobacteriaceae	Nocardia	Nocardia jejuensis	7645	2542036	23	332.5	10020	8654199
RS_GCF_000308615.1	Recommended approach	Bacteria	Actinomycetota	Actinomycetia	Mycobacteriales	Mycobacteriaceae	Nocardia	Nocardia jiangxiensis	9696	3067350	22	316.4	16740	10445918
RS_GCF_014645735.1	Recommended approach	Bacteria	Actinomycetota	Actinomycetia	Mycobacteriales	Mycobacteriaceae	Nocardia	Nocardia jinanensis	7233	2339203	23	323.4	13514	8000126
RS_GCF_001612965.1	Recommended approach	Bacteria	Actinomycetota	Actinomycetia	Mycobacteriales	Mycobacteriaceae	Nocardia	Nocardia kruczakiae	6711	2192473	21	326.7	14651	7324382
RS_GCF_001613045.1	Recommended approach	Bacteria	Actinomycetota	Actinomycetia	Mycobacteriales	Mycobacteriaceae	Nocardia	Nocardia lijiangensis	7313	2399362	20	328.1	12359	8159797
RS_GCF_009604405.1	Recommended approach	Bacteria	Actinomycetota	Actinomycetia	Mycobacteriales	Mycobacteriaceae	Nocardia	Nocardia macrotermitis	7533	2514143	20	333.8	19998	8539590
RS_GCF_001886715.1	Recommended approach	Bacteria	Actinomycetota	Actinomycetia	Mycobacteriales	Mycobacteriaceae	Nocardia	Nocardia mangyaensis	6604	2177393	30	329.7	14875	7310115
RS_GCF_001613165.1	Recommended approach	Bacteria	Actinomycetota	Actinomycetia	Mycobacteriales	Mycobacteriaceae	Nocardia	Nocardia mexicana	8273	2655273	23	321	17319	8955593
RS_GCF_001613505.1	Recommended approach	Bacteria	Actinomycetota	Actinomycetia	Mycobacteriales	Mycobacteriaceae	Nocardia	Nocardia mikamii	6782	2257387	30	332.8	16787	7562813
RS_GCF_001613065.1	Recommended approach	Bacteria	Actinomycetota	Actinomycetia	Mycobacteriales	Mycobacteriaceae	Nocardia	Nocardia miyunensis	9611	3060747	21	318.5	16819	10520083
RS_GCF_003182135.1	Recommended approach	Bacteria	Actinomycetota	Actinomycetia	Mycobacteriales	Mycobacteriaceae	Nocardia	Nocardia neocaledoniensis	6766	2209863	25	326.6	14692	7323073
RS_GCF_000308655.1	Recommended approach	Bacteria	Actinomycetota	Actinomycetia	Mycobacteriales	Mycobacteriaceae	Nocardia	Nocardia niigatensis	7706	2402924	20	311.8	14839	8224214
RS_GCF_007990755.1	Recommended approach	Bacteria	Actinomycetota	Actinomycetia	Mycobacteriales	Mycobacteriaceae	Nocardia	Nocardia ninae	9071	2853816	20	314.6	10736	9698742
RS_GCF_001613465.1	Recommended approach	Bacteria	Actinomycetota	Actinomycetia	Mycobacteriales	Mycobacteriaceae	Nocardia	Nocardia niwae	6723	2148044	21	319.5	10657	7305361
RS_GCF_001613005.1	Recommended approach	Bacteria	Actinomycetota	Actinomycetia	Mycobacteriales	Mycobacteriaceae	Nocardia	Nocardia nova	7254	2345387	20	323.3	11328	7849771
RS_GCF_000308635.1	Recommended approach	Bacteria	Actinomycetota	Actinomycetia	Mycobacteriales	Mycobacteriaceae	Nocardia	Nocardia otitidiscaviarum	7004	2228662	21	318.2	11938	7482555
RS_GCF_000308675.1	Recommended approach	Bacteria	Actinomycetota	Actinomycetia	Mycobacteriales	Mycobacteriaceae	Nocardia	Nocardia paucivorans	5400	1769164	20	327.6	21414	6001070
RS_GCF_000308755.1	Recommended approach	Bacteria	Actinomycetota	Actinomycetia	Mycobacteriales	Mycobacteriaceae	Nocardia	Nocardia pneumoniae	6781	2223785	22	327.9	27920	7588197
RS_GCF_001613105.1	Recommended approach	Bacteria	Actinomycetota	Actinomycetia	Mycobacteriales	Mycobacteriaceae	Nocardia	Nocardia pseudobrasiliensis	7999	2531635	23	316.5	14541	8402979
RS_GCF_001613225.1	Recommended approach	Bacteria	Actinomycetota	Actinomycetia	Mycobacteriales	Mycobacteriaceae	Nocardia	Nocardia pseudovaccinii	9417	2948652	20	313.1	16300	9938506
RS_GCF_003315035.1	Recommended approach	Bacteria	Actinomycetota	Actinomycetia	Mycobacteriales	Mycobacteriaceae	Nocardia	Nocardia puris	7071	2254234	22	318.8	13199	7694151
RS_GCF_000720425.1	Recommended approach	Bacteria	Actinomycetota	Actinomycetia	Mycobacteriales	Mycobacteriaceae	Nocardia	Nocardia rhamnosiphila	6989	2257240	26	323	16359	7663723
RS_GCF_014646295.1	Recommended approach	Bacteria	Actinomycetota	Actinomycetia	Mycobacteriales	Mycobacteriaceae	Nocardia	Nocardia rhizosphaerihabitans	7042	2308441	28	327.8	14611	7679796
RS_GCF_020216065.1	Recommended approach	Bacteria	Actinomycetota	Actinomycetia	Mycobacteriales	Mycobacteriaceae	Nocardia	Nocardia rosealba	5874	1943597	30	330.9	14713	6405167
RS_GCF_001613085.1	Recommended approach	Bacteria	Actinomycetota	Actinomycetia	Mycobacteriales	Mycobacteriaceae	Nocardia	Nocardia salmonicida	7821	2466852	22	315.4	9742	8253158
RS_GCF_007990715.1	Recommended approach	Bacteria	Actinomycetota	Actinomycetia	Mycobacteriales	Mycobacteriaceae	Nocardia	Nocardia seriolae	7246	2254134	22	311.1	14794	7606457
RS_GCF_001613125.1	Recommended approach	Bacteria	Actinomycetota	Actinomycetia	Mycobacteriales	Mycobacteriaceae	Nocardia	Nocardia shimofusensis	5703	1890840	22	331.6	14654	6331681
RS_GCF_001613205.1	Recommended approach	Bacteria	Actinomycetota	Actinomycetia	Mycobacteriales	Mycobacteriaceae	Nocardia	Nocardia sienata	6299	2003204	20	318	11280	6836334
RS_GCF_001613245.1	Recommended approach	Bacteria	Actinomycetota	Actinomycetia	Mycobacteriales	Mycobacteriaceae	Nocardia	Nocardia speluncae	6772	2179100	21	321.8	12694	7395788
RS_GCF_003696265.1	Recommended approach	Bacteria	Actinomycetota	Actinomycetia	Mycobacteriales	Mycobacteriaceae	Nocardia	Nocardia stercoris	6706	2221476	22	331.3	14710	7545798
RS_GCF_000308695.1	Recommended approach	Bacteria	Actinomycetota	Actinomycetia	Mycobacteriales	Mycobacteriaceae	Nocardia	Nocardia takedensis	7320	2376988	20	324.7	11349	8033873
RS_GCF_000308715.1	Recommended approach	Bacteria	Actinomycetota	Actinomycetia	Mycobacteriales	Mycobacteriaceae	Nocardia	Nocardia tenerifensis	9334	2858844	23	306.3	12282	9731570
RS_GCF_018362975.1	Recommended approach	Bacteria	Actinomycetota	Actinomycetia	Mycobacteriales	Mycobacteriaceae	Nocardia	Nocardia tengchongensis	7838	2341314	30	298.7	7445	8006012
RS_GCF_013186535.1	Recommended approach	Bacteria	Actinomycetota	Actinomycetia	Mycobacteriales	Mycobacteriaceae	Nocardia	Nocardia terpenica	8712	2740722	30	314.6	15101	9269950
RS_GCF_000308775.1	Recommended approach	Bacteria	Actinomycetota	Actinomycetia	Mycobacteriales	Mycobacteriaceae	Nocardia	Nocardia testacea	6868	2114619	22	307.9	13482	7268410
RS_GCF_000308795.1	Recommended approach	Bacteria	Actinomycetota	Actinomycetia	Mycobacteriales	Mycobacteriaceae	Nocardia	Nocardia thailandica	6631	2042035	21	308	13185	6821826
RS_GCF_000308875.1	Recommended approach	Bacteria	Actinomycetota	Actinomycetia	Mycobacteriales	Mycobacteriaceae	Nocardia	Nocardia transvalensis	7871	2507437	24	318.6	14031	8383303
RS_GCF_001613345.1	Recommended approach	Bacteria	Actinomycetota	Actinomycetia	Mycobacteriales	Mycobacteriaceae	Nocardia	Nocardia uniformis	8095	2568572	20	317.3	14207	8766665
RS_GCF_001613305.1	Recommended approach	Bacteria	Actinomycetota	Actinomycetia	Mycobacteriales	Mycobacteriaceae	Nocardia	Nocardia vaccinii	8535	2675584	22	313.5	16811	9224040
RS_GCF_001613265.1	Recommended approach	Bacteria	Actinomycetota	Actinomycetia	Mycobacteriales	Mycobacteriaceae	Nocardia	Nocardia vermiculata	6187	2008724	20	324.7	18301	6687976
RS_GCF_000308855.1	Recommended approach	Bacteria	Actinomycetota	Actinomycetia	Mycobacteriales	Mycobacteriaceae	Nocardia	Nocardia veterana	6180	2019215	21	326.7	20467	6785212
RS_GCF_000308835.1	Recommended approach	Bacteria	Actinomycetota	Actinomycetia	Mycobacteriales	Mycobacteriaceae	Nocardia	Nocardia vinacea	9428	3003342	20	318.6	9855	10155283
RS_GCF_001613425.1	Recommended approach	Bacteria	Actinomycetota	Actinomycetia	Mycobacteriales	Mycobacteriaceae	Nocardia	Nocardia vulneris	8565	2782338	20	324.8	15684	9377610
RS_GCF_014466955.1	Recommended approach	Bacteria	Actinomycetota	Actinomycetia	Mycobacteriales	Mycobacteriaceae	Nocardia	Nocardia wallacei	7106	2346392	28	330.2	17322	7892862
RS_GCF_001613365.1	Recommended approach	Bacteria	Actinomycetota	Actinomycetia	Mycobacteriales	Mycobacteriaceae	Nocardia	Nocardia xishanensis	7078	2261292	21	319.5	14539	7694937
RS_GCF_001613325.1	Recommended approach	Bacteria	Actinomycetota	Actinomycetia	Mycobacteriales	Mycobacteriaceae	Nocardia	Nocardia yamanashiensis	8418	2742616	21	325.8	14901	9095921
RS_GCF_003626895.1	Recommended approach	Bacteria	Actinomycetota	Actinomycetia	Mycobacteriales	Mycobacteriaceae	Nocardia	Nocardia yunnanensis	7497	2358020	30	314.5	14875	7931441
RS_GCF_011058165.1	Recommended approach	Bacteria	Actinomycetota	Actinomycetia	Mycobacteriales	Mycobacteriaceae	Rhodococcus	Rhodococcus aetherivorans	6077	1938306	20	319	5898	6433900
RS_GCF_004011865.1	Recommended approach	Bacteria	Actinomycetota	Actinomycetia	Mycobacteriales	Mycobacteriaceae	Rhodococcus	Rhodococcus agglutinans	4994	1646279	31	329.7	8960	5425108
RS_GCF_001895045.1	Recommended approach	Bacteria	Actinomycetota	Actinomycetia	Mycobacteriales	Mycobacteriaceae	Rhodococcus	Rhodococcus coprophilus	4195	1388815	20	331.1	7365	4549097
RS_GCF_001894765.1	Recommended approach	Bacteria	Actinomycetota	Actinomycetia	Mycobacteriales	Mycobacteriaceae	Rhodococcus	Rhodococcus corynebacterioides	3653	1233166	30	337.6	11386	3977374
RS_GCF_000738775.1	Recommended approach	Bacteria	Actinomycetota	Actinomycetia	Mycobacteriales	Mycobacteriaceae	Rhodococcus	Rhodococcus defluvii	4880	1559162	20	319.5	8954	5134337
RS_GCF_002094305.1	Recommended approach	Bacteria	Actinomycetota	Actinomycetia	Mycobacteriales	Mycobacteriaceae	Rhodococcus	Rhodococcus equi	4884	1590234	21	325.6	8935	5199710
RS_GCF_001552595.1	Recommended approach	Bacteria	Actinomycetota	Actinomycetia	Mycobacteriales	Mycobacteriaceae	Rhodococcus	Rhodococcus erythropolis	6194	2019373	30	326	8859	6588929
RS_GCF_001894785.1	Recommended approach	Bacteria	Actinomycetota	Actinomycetia	Mycobacteriales	Mycobacteriaceae	Rhodococcus	Rhodococcus fascians	5435	1766967	29	325.1	7252	5773359
RS_GCF_001894805.1	Recommended approach	Bacteria	Actinomycetota	Actinomycetia	Mycobacteriales	Mycobacteriaceae	Rhodococcus	Rhodococcus globerulus	6273	2050638	30	326.9	9535	6735237
RS_GCF_001646655.1	Recommended approach	Bacteria	Actinomycetota	Actinomycetia	Mycobacteriales	Mycobacteriaceae	Rhodococcus	Rhodococcus gordoniae	4474	1461412	28	326.6	6954	4824352
RS_GCF_001894825.1	Recommended approach	Bacteria	Actinomycetota	Actinomycetia	Mycobacteriales	Mycobacteriaceae	Rhodococcus	Rhodococcus jostii	9031	2890754	20	320.1	11259	9727115
RS_GCF_900105905.1	Recommended approach	Bacteria	Actinomycetota	Actinomycetia	Mycobacteriales	Mycobacteriaceae	Rhodococcus	Rhodococcus koreensis	9474	3059472	30	322.9	11253	10311574
RS_GCF_900111805.1	Recommended approach	Bacteria	Actinomycetota	Actinomycetia	Mycobacteriales	Mycobacteriaceae	Rhodococcus	Rhodococcus kroppenstedtii	3819	1253909	30	328.3	11381	4082826
RS_GCF_900188125.1	Recommended approach	Bacteria	Actinomycetota	Actinomycetia	Mycobacteriales	Mycobacteriaceae	Rhodococcus	Rhodococcus kyotonensis	5885	1949690	22	331.3	7260	6311006
RS_GCF_001894865.1	Recommended approach	Bacteria	Actinomycetota	Actinomycetia	Mycobacteriales	Mycobacteriaceae	Rhodococcus	Rhodococcus maanshanensis	5195	1727414	23	332.5	9152	5673710
RS_GCF_001894885.1	Recommended approach	Bacteria	Actinomycetota	Actinomycetia	Mycobacteriales	Mycobacteriaceae	Rhodococcus	Rhodococcus marinonascens	4793	1446924	21	301.9	8909	4924407
RS_GCF_012396235.1	Recommended approach	Bacteria	Actinomycetota	Actinomycetia	Mycobacteriales	Mycobacteriaceae	Rhodococcus	Rhodococcus opacus	7639	2426081	20	317.6	11251	8111152
RS_GCF_005049235.1	Recommended approach	Bacteria	Actinomycetota	Actinomycetia	Mycobacteriales	Mycobacteriaceae	Rhodococcus	Rhodococcus oryzae	4970	1634927	26	329	9483	5365841
RS_GCF_003130705.1	Recommended approach	Bacteria	Actinomycetota	Actinomycetia	Mycobacteriales	Mycobacteriaceae	Rhodococcus	Rhodococcus oxybenzonivorans	7547	2365594	30	313.4	11259	8014224
RS_GCF_001646785.1	Recommended approach	Bacteria	Actinomycetota	Actinomycetia	Mycobacteriales	Mycobacteriaceae	Rhodococcus	Rhodococcus phenolicus	6030	1899517	21	315	6954	6283907
RS_GCF_017068395.1	Recommended approach	Bacteria	Actinomycetota	Actinomycetia	Mycobacteriales	Mycobacteriaceae	Rhodococcus	Rhodococcus pseudokoreensis	9045	2957795	30	327	11258	9866560
RS_GCF_900105195.1	Recommended approach	Bacteria	Actinomycetota	Actinomycetia	Mycobacteriales	Mycobacteriaceae	Rhodococcus	Rhodococcus pyridinivorans	4838	1587207	30	328.1	12308	5262484
RS_GCF_023221595.1	Recommended approach	Bacteria	Actinomycetota	Actinomycetia	Mycobacteriales	Mycobacteriaceae	Rhodococcus	Rhodococcus qingshengii	7063	2263258	30	320.4	9596	7513265
RS_GCF_001894925.1	Recommended approach	Bacteria	Actinomycetota	Actinomycetia	Mycobacteriales	Mycobacteriaceae	Rhodococcus	Rhodococcus rhodnii	4321	1363211	31	315.5	11245	4458924
RS_GCF_900187265.1	Recommended approach	Bacteria	Actinomycetota	Actinomycetia	Mycobacteriales	Mycobacteriaceae	Rhodococcus	Rhodococcus rhodochrous	4836	1609430	30	332.8	7986	5274756
RS_GCF_001894945.1	Recommended approach	Bacteria	Actinomycetota	Actinomycetia	Mycobacteriales	Mycobacteriaceae	Rhodococcus	Rhodococcus ruber	4897	1629164	30	332.7	7340	5333393
RS_GCF_006704125.1	Recommended approach	Bacteria	Actinomycetota	Actinomycetia	Mycobacteriales	Mycobacteriaceae	Rhodococcus	Rhodococcus spelaei	4440	1461306	30	329.1	14479	4805991
RS_GCF_004011835.1	Recommended approach	Bacteria	Actinomycetota	Actinomycetia	Mycobacteriales	Mycobacteriaceae	Rhodococcus	Rhodococcus spongiicola	3616	1184108	27	327.5	8969	3967637
RS_GCF_005434945.1	Recommended approach	Bacteria	Actinomycetota	Actinomycetia	Mycobacteriales	Mycobacteriaceae	Rhodococcus	Rhodococcus subtropicus	4135	1334531	23	322.7	11251	4404788
RS_GCF_014217785.1	Recommended approach	Bacteria	Actinomycetota	Actinomycetia	Mycobacteriales	Mycobacteriaceae	Rhodococcus	Rhodococcus triatomae	4451	1448274	31	325.4	9818	4772018
RS_GCF_014635345.1	Recommended approach	Bacteria	Actinomycetota	Actinomycetia	Mycobacteriales	Mycobacteriaceae	Rhodococcus	Rhodococcus trifolii	4999	1646398	30	329.3	8750	5289197
RS_GCF_001894985.1	Recommended approach	Bacteria	Actinomycetota	Actinomycetia	Mycobacteriales	Mycobacteriaceae	Rhodococcus	Rhodococcus tukisamuensis	5002	1639113	23	327.7	9174	5486610
RS_GCF_900455735.1	Recommended approach	Bacteria	Actinomycetota	Actinomycetia	Mycobacteriales	Mycobacteriaceae	Rhodococcus	Rhodococcus wratislaviensis	7085	2361185	24	333.3	11242	7777377
RS_GCF_004011825.1	Recommended approach	Bacteria	Actinomycetota	Actinomycetia	Mycobacteriales	Mycobacteriaceae	Rhodococcus	Rhodococcus xishaensis	3380	1113063	25	329.3	8961	3709357
RS_GCF_020515525.1	Recommended approach	Bacteria	Actinomycetota	Actinomycetia	Mycobacteriales	Mycobacteriaceae	Rhodococcus	Rhodococcus yananensis	3891	1291036	20	331.8	7374	4246627
RS_GCF_001895005.1	Recommended approach	Bacteria	Actinomycetota	Actinomycetia	Mycobacteriales	Mycobacteriaceae	Rhodococcus	Rhodococcus yunnanensis	5861	1957718	30	334	8906	6373933
RS_GCF_001895025.1	Recommended approach	Bacteria	Actinomycetota	Actinomycetia	Mycobacteriales	Mycobacteriaceae	Rhodococcus	Rhodococcus zopfii	5929	1895800	22	319.8	7348	6297215
RS_GCF_003850045.1	Recommended approach	Bacteria	Actinomycetota	Actinomycetia	Propionibacteriales	Nocardioidaceae	Aeromicrobium	Aeromicrobium camelliae	3043	952637	24	313.1	3024	3063801
RS_GCF_003065605.1	Recommended approach	Bacteria	Actinomycetota	Actinomycetia	Propionibacteriales	Nocardioidaceae	Aeromicrobium	Aeromicrobium chenweiae	3603	1152016	30	319.7	3003	3717741
RS_GCF_900167475.1	Recommended approach	Bacteria	Actinomycetota	Actinomycetia	Propionibacteriales	Nocardioidaceae	Aeromicrobium	Aeromicrobium choanae	3283	1072409	31	326.7	2997	3422026
RS_GCF_003586285.1	Recommended approach	Bacteria	Actinomycetota	Actinomycetia	Propionibacteriales	Nocardioidaceae	Aeromicrobium	Aeromicrobium endophyticum	3943	1252338	30	317.6	3405	4029279
RS_GCF_001509405.1	Recommended approach	Bacteria	Actinomycetota	Actinomycetia	Propionibacteriales	Nocardioidaceae	Aeromicrobium	Aeromicrobium erythreum	3438	1098859	31	319.6	3575	3629239
RS_GCF_017876595.1	Recommended approach	Bacteria	Actinomycetota	Actinomycetia	Propionibacteriales	Nocardioidaceae	Aeromicrobium	Aeromicrobium fastidiosum	3855	1214953	31	315.2	3586	3925785
RS_GCF_007992115.1	Recommended approach	Bacteria	Actinomycetota	Actinomycetia	Propionibacteriales	Nocardioidaceae	Aeromicrobium	Aeromicrobium flavum	3008	963710	30	320.4	2994	3090412
RS_GCF_004134905.2	Recommended approach	Bacteria	Actinomycetota	Actinomycetia	Propionibacteriales	Nocardioidaceae	Aeromicrobium	Aeromicrobium ginsengisoli	4000	1249062	32	312.3	2999	4005926
RS_GCF_000160775.2	Recommended approach	Bacteria	Actinomycetota	Actinomycetia	Propionibacteriales	Nocardioidaceae	Aeromicrobium	Aeromicrobium marinum	3087	952121	30	308.4	3020	3079840
[truncated: 2,768 more rows]
