# Supplementary material for: Fast and robust estimate of bacterial genus novelty using the percentage of conserved proteins with unique matches (POCPu)
Source: PeerJ. 2025 Nov 14;13:e20259. doi: 10.7717/peerj.20259 (PMC12622232; doi:10.7717/peerj.20259)
Supplement: Supplemental Information 2 — The recommended approach is indicated in bold. [file peerj-13-20259-s002.odt]

Method
Database creation
Parameters
BLAST
BLASTP
No
--evalue 0.00001 --qcov_hsp_perc 50.0
BLASTPDB
Yes
--evalue 0.00001 --qcov_hsp_perc 50.0
DIAMOND
DIAMOND_FAST
Yes
--evalue 0.00001 --query-cover 50.0 --fast
DIAMOND_SENSITIVE
Yes
--evalue 0.00001 --query-cover 50.0 --sensitive
DIAMOND_VERYSENSITIVE
Yes
--evalue 0.00001 --query-cover 50.0 --very-sensitive
DIAMOND_ULTRASENSITIVE
Yes
--evalue 0.00001 --query-cover 50.0 --ultra-sensitive
MMSEQS2
MMSEQS2_S1DOT0
Yes
--e-profile 0.00001 --cov-mode 1 -c 0.50 -s 1.0
MMSEQS2_S2DOT5
Yes
--e-profile 0.00001 --cov-mode 1 -c 0.50 -s 2.5
MMSEQS2_S6DOT0
Yes
--e-profile 0.00001 --cov-mode 1 -c 0.50 -s 6.0
MMSEQS2_S7DOT5
Yes
--e-profile 0.00001 --cov-mode 1 -c 0.50 -s 7.5
