# Supplementary material for: Fast and robust estimate of bacterial genus novelty using the percentage of conserved proteins with unique matches (POCPu)
Source: PeerJ. 2025 Nov 14;13:e20259. doi: 10.7717/peerj.20259 (PMC12622232; doi:10.7717/peerj.20259)
Supplement: Supplemental Information 3 — The metrics include processing time as real-time, memory usage, CPU usage and disk usage as input/output (I/O). A fold change below 1 means the metric was lower, above 1 means it was higher, compared to the reference. The fold change values are median computed over n = 141,204 number of processes tracked per approach. [file peerj-13-20259-s003.odt]

Method
Time
Memory
CPU
Disk usage (I/O)
BLAST
BLASTP
1.000
1.000
1.000
1.000
BLASTPDB
0.429
6.978
3.991
0.640
DIAMOND
DIAMOND_FAST
0.000
4.142
4.196
1.644
DIAMOND_SENSITIVE
0.062
10.095
4.498
1.902
DIAMOND_VERYSENSITIVE
0.043
9.844
5.178
2.290
DIAMOND_ULTRASENSITIVE
0.156
29.795
4.901
4.943
MMSEQS2
MMSEQS2_S1DOT0
0.067
7.600
4.520
0.310
MMSEQS2_S2DOT5
0.071
7.747
4.623
0.405
MMSEQS2_S6DOT0
0.140
16.270
5.292
0.837
MMSEQS2_S7DOT5
0.314
16.281
5.675
1.582
